# Supplementary material for: ﻿Four new species of the genus Yunguirius (Araneae, Agelenidae) from China
Source: Zookeys. 2024 Sep 2;1211:1–15. doi: 10.3897/zookeys.1211.126487 (PMC11384137; doi:10.3897/zookeys.1211.126487)
Supplement: XML Treatment for Yunguirius parvus [file zookeys.1211.126487-treatment1.xml]

<!DOCTYPE tp:taxon-treatment
  PUBLIC "-//TaxonX//DTD Taxonomic Treatment Publishing DTD v0 20100105//EN" "tax-treatment-NSO.dtd">
<tp:taxon-treatment xmlns:tp="http://www.plazi.org/taxpub"><tp:treatment-meta><kwd-group><label>Taxon classification</label><kwd>
              <named-content content-type="kingdom">Animalia</named-content>
            </kwd><kwd>
              <named-content content-type="order">Araneae</named-content>
            </kwd><kwd>
              <named-content content-type="family">Agelenidae</named-content>
            </kwd></kwd-group><mixed-citation publication-type="journal"><person-group><name><surname>Wei</surname><given-names>Mian</given-names></name><name><surname>Liu</surname><given-names>Jie</given-names></name><name><surname>Wang</surname><given-names>Kai</given-names></name></person-group><article-title>﻿Four new species of the genus <italic><tp:taxon-name><tp:taxon-name-part taxon-name-part-type="genus" reg="Yunguirius">Yunguirius</tp:taxon-name-part></tp:taxon-name></italic> (<tp:taxon-name><tp:taxon-name-part taxon-name-part-type="order">Araneae</tp:taxon-name-part></tp:taxon-name>, <tp:taxon-name><tp:taxon-name-part taxon-name-part-type="family">Agelenidae</tp:taxon-name-part></tp:taxon-name>) from China</article-title><source>Zookeys</source><day>02</day><month>09</month><year>2024</year><volume>1211</volume><fpage>1</fpage><lpage>15</lpage><pub-id pub-id-type="doi">10.3897/zookeys.1211.126487</pub-id></mixed-citation></tp:treatment-meta><tp:nomenclature><label>﻿</label><tp:taxon-name>
            <object-id xmlns:xlink="http://www.w3.org/1999/xlink" content-type="arpha" xlink:type="simple">D7452606-80E4-5FD0-BEAF-F344A3681201</object-id>
            <tp:taxon-name-part taxon-name-part-type="genus" reg="Yunguirius">Yunguirius</tp:taxon-name-part>
            <tp:taxon-name-part taxon-name-part-type="species" reg="parvus">parvus</tp:taxon-name-part>
            <object-id xmlns:xlink="http://www.w3.org/1999/xlink" content-type="zoobank" xlink:type="simple">https://zoobank.org/E2FDC5CF-C53D-47F2-9DA3-83F9C6AD20A1</object-id>
          </tp:taxon-name><tp:taxon-authority>Wei &amp; Liu</tp:taxon-authority><tp:taxon-status xmlns:xlink="http://www.w3.org/1999/xlink" xlink:type="simple">sp. nov.</tp:taxon-status><xref ref-type="fig" rid="F2">Figs 2</xref><xref ref-type="fig" rid="F3">, 3</xref><xref ref-type="fig" rid="F10">, 10</xref></tp:nomenclature><tp:treatment-sec sec-type="type material" id="SECID0ERLAC"><title>Type material.</title><p><bold><italic>Holotype</italic></bold> ♀ (HBU-WM-24-001), 1♀ <bold><italic>paratype</italic></bold> (HBU-WM-24-002): China: Yunnan Province, Honghe Hani and Yi Autonomous, Gejiu County, Gejia Forest Park, <named-content xmlns:xlink="http://www.w3.org/1999/xlink" content-type="dwc:verbatimCoordinates" xlink:type="simple"><named-content content-type="geo-json" specific-use="{&#34;type&#34;:&#34;Point&#34;,&#34;coordinates&#34;:[103.125400,23.389300]}" id="NCID0ECMAC" xlink:type="simple">23.3893°N, 103.1254°E</named-content></named-content>, elevation: 2045 m, 23.VIII.2020, M. Wei leg.</p></tp:treatment-sec><tp:treatment-sec sec-type="etymology" id="SECID0EHMAC"><title>Etymology.</title><p>The specific epithet is taken from the Latin word <italic><tp:taxon-name><tp:taxon-name-part taxon-name-part-type="genus" reg="Yunguirius"/><tp:taxon-name-part taxon-name-part-type="species" reg="parvus">parvus</tp:taxon-name-part></tp:taxon-name></italic>, meaning “small”, referring to the relatively small body type of new species; an adjective.</p></tp:treatment-sec><tp:treatment-sec sec-type="diagnosis" id="SECID0EXMAC"><title>Diagnosis.</title><p>The females of <italic><tp:taxon-name><tp:taxon-name-part taxon-name-part-type="genus" reg="Yunguirius">Yunguirius</tp:taxon-name-part><tp:taxon-name-part taxon-name-part-type="species" reg="parvus">parvus</tp:taxon-name-part></tp:taxon-name></italic> sp. nov. resemble those of <italic><tp:taxon-name><tp:taxon-name-part taxon-name-part-type="genus" reg="Yunguirius">Y.</tp:taxon-name-part><tp:taxon-name-part taxon-name-part-type="species" reg="duoge">duoge</tp:taxon-name-part></tp:taxon-name></italic> in 1) the atrium is subrounded with a complete anterior margin (Fig. <xref ref-type="fig" rid="F2">2A</xref>; fig. 2A in <xref ref-type="bibr" rid="B8">Li et al. 2023</xref>); 2) the openings of the copulatory ducts are wide, approximately half the circumference of the atrium (Fig. <xref ref-type="fig" rid="F2">2B</xref>; fig. 2B in <xref ref-type="bibr" rid="B8">Li et al. 2023</xref>); 3) the blind sacs of the copulatory ducts are extremely short, symmetrical, and separate (Fig. <xref ref-type="fig" rid="F2">2B</xref>; fig. 2B in <xref ref-type="bibr" rid="B8">Li et al. 2023</xref>). In other <italic><tp:taxon-name><tp:taxon-name-part taxon-name-part-type="genus" reg="Yunguirius">Yunguirius</tp:taxon-name-part></tp:taxon-name></italic> species, the atrium is non-subrounded (except in <italic><tp:taxon-name><tp:taxon-name-part taxon-name-part-type="genus" reg="Yunguirius">Y.</tp:taxon-name-part><tp:taxon-name-part taxon-name-part-type="species" reg="terebratus">terebratus</tp:taxon-name-part></tp:taxon-name></italic>) with an incomplete anterior margin (Figs <xref ref-type="fig" rid="F1">1A</xref>, <xref ref-type="fig" rid="F4">4A</xref>, <xref ref-type="fig" rid="F6">6A</xref>, <xref ref-type="fig" rid="F8">8A</xref>; fig. 245A in <xref ref-type="bibr" rid="B17">Zhu et al. 2017</xref>; figs 3A, 4A in <xref ref-type="bibr" rid="B8">Li et al. 2023</xref>), the copulatory openings are equal to or less than the length of the lateral margin of the atrium, and the blind sacs are asymmetrical and overlapping (Figs <xref ref-type="fig" rid="F1">1B</xref>, <xref ref-type="fig" rid="F4">4B</xref>, <xref ref-type="fig" rid="F6">6B</xref>, <xref ref-type="fig" rid="F8">8B</xref>; fig. 245B in <xref ref-type="bibr" rid="B17">Zhu et al. 2017</xref>; figs 3B, 4B in <xref ref-type="bibr" rid="B8">Li et al. 2023</xref>). However, <italic><tp:taxon-name><tp:taxon-name-part taxon-name-part-type="genus" reg="Yunguirius">Y.</tp:taxon-name-part><tp:taxon-name-part taxon-name-part-type="species" reg="parvus">parvus</tp:taxon-name-part></tp:taxon-name></italic> sp. nov. can be differentiated from <italic><tp:taxon-name><tp:taxon-name-part taxon-name-part-type="genus" reg="Yunguirius">Y.</tp:taxon-name-part><tp:taxon-name-part taxon-name-part-type="species" reg="duoge">duoge</tp:taxon-name-part></tp:taxon-name></italic> by 1) the absence of the fold (Fig. <xref ref-type="fig" rid="F2">2A</xref>), versus being present in the latter (Fig. <xref ref-type="fig" rid="F2">2A</xref> in <xref ref-type="bibr" rid="B8">Li et al. 2023</xref>); 2) the blind sac is shorter than the spermathecal stalk (Fig. <xref ref-type="fig" rid="F2">2B</xref>), versus being longer in the latter (Fig. <xref ref-type="fig" rid="F2">2B</xref> in <xref ref-type="bibr" rid="B8">Li et al. 2023</xref>); 3) the spermathecal stalk has a conch-shaped distal tip (Fig. <xref ref-type="fig" rid="F2">2B</xref>), versus being nearly round in the latter (Fig. <xref ref-type="fig" rid="F2">2B</xref> in <xref ref-type="bibr" rid="B8">Li et al. 2023</xref>).</p><fig id="F1" position="float" orientation="portrait"><object-id xmlns:xlink="http://www.w3.org/1999/xlink" content-type="doi" xlink:type="simple">10.3897/zookeys.1211.126487.figure1</object-id><object-id xmlns:xlink="http://www.w3.org/1999/xlink" content-type="arpha" xlink:type="simple">3C9E5AED-25E6-5954-ADD2-056D20DA6E25</object-id><label>Figure 1.</label><caption><p>Epigyne and vulva of <italic><tp:taxon-name><tp:taxon-name-part taxon-name-part-type="genus" reg="Yunguirius">Yunguirius</tp:taxon-name-part><tp:taxon-name-part taxon-name-part-type="species" reg="terebratus">terebratus</tp:taxon-name-part></tp:taxon-name></italic><bold>A</bold> epigyne, ventral view <bold>B</bold> vulva, dorsal view. Abbreviations: A = atrium; BS = blind sac; CD = copulatory duct; CO = copulatory opening; F = fold; FD = fertilization duct; H = hood; MP = mating plug; PES = posterior epigynal sclerite; SB = spermathecal base; SH = spermathecal head; SL = the secondary layer of copulatory duct; SS = spermathecal stalk. The white dashed line in A represents the margin of atrium and in B represents the spermathecal head. The black outline B shows the blind sac of the copulatory duct. The red dashed line and arrow in B indicate the opening of copulatory duct. The blue area indicates the copulatory duct, and the yellow area indicates the secondary layer of the copulatory duct. Scale bar: 0.50 mm.</p></caption><graphic xmlns:xlink="http://www.w3.org/1999/xlink" xlink:href="zookeys-1211-001_article-126487__-g001.jpg" position="float" orientation="portrait" xlink:type="simple" id="oo_1126341.jpg"><uri content-type="original_file" xlink:type="simple">https://binary.pensoft.net/fig/1126341</uri></graphic></fig><fig id="F2" position="float" orientation="portrait"><object-id xmlns:xlink="http://www.w3.org/1999/xlink" content-type="doi" xlink:type="simple">10.3897/zookeys.1211.126487.figure2</object-id><object-id xmlns:xlink="http://www.w3.org/1999/xlink" content-type="arpha" xlink:type="simple">293EF229-9091-54D6-AD3A-19DA07969D58</object-id><label>Figure 2.</label><caption><p>Epigyne of <italic><tp:taxon-name><tp:taxon-name-part taxon-name-part-type="genus" reg="Yunguirius">Yunguirius</tp:taxon-name-part><tp:taxon-name-part taxon-name-part-type="species" reg="parvus">parvus</tp:taxon-name-part></tp:taxon-name></italic> sp. nov. <bold>A</bold> epigyne, ventral view <bold>B</bold> vulva, dorsal view. Abbreviations: A = atrium; BS = blind sac; CD = copulatory duct; CO = copulatory opening; FD = fertilization duct; H = hood; PES = posterior epigynal sclerite; SB = spermathecal base; SH = spermathecal head; SS = spermathecal stalk. The white dashed line B indicates the spermathecal head, the white outline B indicates the fertilization duct. Scale bar: 0.50 mm.</p></caption><graphic xmlns:xlink="http://www.w3.org/1999/xlink" xlink:href="zookeys-1211-001_article-126487__-g002.jpg" position="float" orientation="portrait" xlink:type="simple" id="oo_1126342.jpg"><uri content-type="original_file" xlink:type="simple">https://binary.pensoft.net/fig/1126342</uri></graphic></fig></tp:treatment-sec><tp:treatment-sec sec-type="description" id="SECID0EAEAE"><title>Description.</title><p><bold>Female</bold> (holotype) (Fig. <xref ref-type="fig" rid="F3">3</xref>). Carapace reddish brown. Cervical and radial groove distinct. Cephalic region moderately raised and wide, lateral margin with distinct furrows. Chelicerae with 3 promarginal teeth and 2 retromarginal teeth, condyle red. Sternum longer than wide. Abdomen pale yellow, with 5 chevron-shaped patterns, covered by hairs. Legs red. Total length 10.41. Carapace 5.85 long, 3.54 wide, cephalic region 3.12 wide. Abdomen 4.69 long, 3.10 wide. Eye size and interdistance: <abbrev xmlns:xlink="http://www.w3.org/1999/xlink" xlink:title="anterior median eye" id="ABBRID0EMEAE" xlink:type="simple">AME</abbrev> 0.19, <abbrev xmlns:xlink="http://www.w3.org/1999/xlink" xlink:title="anterior lateral eye" id="ABBRID0EQEAE" xlink:type="simple">ALE</abbrev> 0.23, <abbrev xmlns:xlink="http://www.w3.org/1999/xlink" xlink:title="posterior median eye" id="ABBRID0EUEAE" xlink:type="simple">PME</abbrev> 0.22, <abbrev xmlns:xlink="http://www.w3.org/1999/xlink" xlink:title="posterior lateral eye" id="ABBRID0EYEAE" xlink:type="simple">PLE</abbrev> 0.25; <abbrev xmlns:xlink="http://www.w3.org/1999/xlink" xlink:title="distance between AME and AME" id="ABBRID0E3EAE" xlink:type="simple">AME–AME</abbrev> 0.09, <abbrev xmlns:xlink="http://www.w3.org/1999/xlink" xlink:title="distance between AME and ALE" id="ABBRID0EAFAE" xlink:type="simple">AME–ALE</abbrev> 0.14, <abbrev xmlns:xlink="http://www.w3.org/1999/xlink" xlink:title="distance between AME and PME" id="ABBRID0EEFAE" xlink:type="simple">AME–PME</abbrev> 0.09, <abbrev xmlns:xlink="http://www.w3.org/1999/xlink" xlink:title="distance between ALE and PLE" id="ABBRID0EIFAE" xlink:type="simple">ALE–PLE</abbrev> 0.05, <abbrev xmlns:xlink="http://www.w3.org/1999/xlink" xlink:title="distance between PME and PME" id="ABBRID0EMFAE" xlink:type="simple">PME–PME</abbrev> 0.06, <abbrev xmlns:xlink="http://www.w3.org/1999/xlink" xlink:title="posterior median eye" id="ABBRID0EQFAE" xlink:type="simple">PME</abbrev>–<abbrev xmlns:xlink="http://www.w3.org/1999/xlink" xlink:title="posterior lateral eye" id="ABBRID0EUFAE" xlink:type="simple">PLE</abbrev> 0.32. Leg measurements: Leg I 14.02 (1.80, 0.70, 3.53, 1.63, 2.78, 2.46, 1.39), leg II 12.40 (1.52, 0.69, 3.04, 1.48, 2.44, 2.23, 1.33), leg III 10.35 (1.38, 0.67, 2.43, 1.32, 1.68, 1.95, 1.08), leg IV 14.42 (1.66, 0.61, 3.50, 1.59, 2.91, 2.84, 1.41). Epigyne (Fig. <xref ref-type="fig" rid="F2">2</xref>). Epigynal teeth absent. Atrium centrally situated, subrounded, anterior margin complete. Epigynal sclerite small. Hoods weak, vertically oriented, situated laterally. Fold absent. Copulatory ducts openings broad, subequal to ½ the circumference of atrium, laterally originated, blind sacs short, symmetric, and untouched. Spermathecal bases consisted of 2 spherical chambers, spermathecal stalks long, with distal tips conch-shaped, spermathecal heads anteriorly originated, long and sclerotized. Fertilization ducts posteriorly situated.</p><fig id="F3" position="float" orientation="portrait"><object-id xmlns:xlink="http://www.w3.org/1999/xlink" content-type="doi" xlink:type="simple">10.3897/zookeys.1211.126487.figure3</object-id><object-id xmlns:xlink="http://www.w3.org/1999/xlink" content-type="arpha" xlink:type="simple">1A55E70F-C161-5BFB-8141-55F7F81BC181</object-id><label>Figure 3.</label><caption><p>Characters of the female of <italic><tp:taxon-name><tp:taxon-name-part taxon-name-part-type="genus" reg="Yunguirius">Yunguirius</tp:taxon-name-part><tp:taxon-name-part taxon-name-part-type="species" reg="parvus">parvus</tp:taxon-name-part></tp:taxon-name></italic> sp. nov. <bold>A</bold> habitus, dorsal view <bold>B</bold> habitus, prolateral view <bold>C</bold> eye area, frontal view <bold>D</bold> eye area, dorsal view <bold>E</bold> cephalic rigion, lateral view. Scale bars: 2.00 mm (<bold>A, B</bold>); 0.50 mm (<bold>C, D</bold>); 0.25 mm (<bold>E</bold>).</p></caption><graphic xmlns:xlink="http://www.w3.org/1999/xlink" xlink:href="zookeys-1211-001_article-126487__-g003.jpg" position="float" orientation="portrait" xlink:type="simple" id="oo_1126343.jpg"><uri content-type="original_file" xlink:type="simple">https://binary.pensoft.net/fig/1126343</uri></graphic></fig><p><bold>Male.</bold> Unknown.</p></tp:treatment-sec><tp:treatment-sec sec-type="distribution" id="SECID0EIHAE"><title>Distribution.</title><p>China (Yunnan).</p></tp:treatment-sec><tp:treatment-sec><!--Section generated to contain objects referenced in tp:taxon-treatment.--><fig id="F10" position="float" orientation="portrait"><object-id xmlns:xlink="http://www.w3.org/1999/xlink" content-type="doi" xlink:type="simple">10.3897/zookeys.1211.126487.figure10</object-id><object-id xmlns:xlink="http://www.w3.org/1999/xlink" content-type="arpha" xlink:type="simple">B2939A36-42FA-5BD0-95B2-43910D803DA8</object-id><label>Figure 10.</label><caption><p>Distributions of the species of <italic><tp:taxon-name><tp:taxon-name-part taxon-name-part-type="genus" reg="Yunguirius">Yunguirius</tp:taxon-name-part></tp:taxon-name></italic>. 1 <italic><tp:taxon-name><tp:taxon-name-part taxon-name-part-type="genus" reg="Yunguirius">Y.</tp:taxon-name-part><tp:taxon-name-part taxon-name-part-type="species" reg="duoge">duoge</tp:taxon-name-part></tp:taxon-name></italic> 2 <italic><tp:taxon-name><tp:taxon-name-part taxon-name-part-type="genus" reg="Yunguirius">Y.</tp:taxon-name-part><tp:taxon-name-part taxon-name-part-type="species" reg="ornatus">ornatus</tp:taxon-name-part></tp:taxon-name></italic> 3 <italic><tp:taxon-name><tp:taxon-name-part taxon-name-part-type="genus" reg="Yunguirius">Y.</tp:taxon-name-part><tp:taxon-name-part taxon-name-part-type="species" reg="parvus">parvus</tp:taxon-name-part></tp:taxon-name></italic> sp. nov. 4 <italic><tp:taxon-name><tp:taxon-name-part taxon-name-part-type="genus" reg="Yunguirius">Y.</tp:taxon-name-part><tp:taxon-name-part taxon-name-part-type="species" reg="subterebratus">subterebratus</tp:taxon-name-part></tp:taxon-name></italic> 5 <italic><tp:taxon-name><tp:taxon-name-part taxon-name-part-type="genus" reg="Yunguirius">Y.</tp:taxon-name-part><tp:taxon-name-part taxon-name-part-type="species" reg="terebratus">terebratus</tp:taxon-name-part></tp:taxon-name></italic> 6 <italic><tp:taxon-name><tp:taxon-name-part taxon-name-part-type="genus" reg="Yunguirius">Y.</tp:taxon-name-part><tp:taxon-name-part taxon-name-part-type="species" reg="trigonus">trigonus</tp:taxon-name-part></tp:taxon-name></italic> sp. nov. 7 <italic><tp:taxon-name><tp:taxon-name-part taxon-name-part-type="genus" reg="Yunguirius">Y.</tp:taxon-name-part><tp:taxon-name-part taxon-name-part-type="species" reg="wangqiqiae">wangqiqiae</tp:taxon-name-part></tp:taxon-name></italic> sp. nov. 8 <italic><tp:taxon-name><tp:taxon-name-part taxon-name-part-type="genus" reg="Yunguirius">Y.</tp:taxon-name-part><tp:taxon-name-part taxon-name-part-type="species" reg="xiangding">xiangding</tp:taxon-name-part></tp:taxon-name></italic> 9 <italic><tp:taxon-name><tp:taxon-name-part taxon-name-part-type="genus" reg="Yunguirius">Y.</tp:taxon-name-part><tp:taxon-name-part taxon-name-part-type="species" reg="xiannushanensis">xiannushanensis</tp:taxon-name-part></tp:taxon-name></italic> sp. nov.</p></caption><graphic xmlns:xlink="http://www.w3.org/1999/xlink" xlink:href="zookeys-1211-001_article-126487__-g010.jpg" position="float" orientation="portrait" xlink:type="simple" id="oo_1126350.jpg"><uri content-type="original_file" xlink:type="simple">https://binary.pensoft.net/fig/1126350</uri></graphic></fig><fig id="F4" position="float" orientation="portrait"><object-id xmlns:xlink="http://www.w3.org/1999/xlink" content-type="doi" xlink:type="simple">10.3897/zookeys.1211.126487.figure4</object-id><object-id xmlns:xlink="http://www.w3.org/1999/xlink" content-type="arpha" xlink:type="simple">85CC22DF-2042-5BB0-B34B-ABDC1B9133A0</object-id><label>Figure 4.</label><caption><p>Epigyne of <italic><tp:taxon-name><tp:taxon-name-part taxon-name-part-type="genus" reg="Yunguirius">Yunguirius</tp:taxon-name-part><tp:taxon-name-part taxon-name-part-type="species" reg="trigonus">trigonus</tp:taxon-name-part></tp:taxon-name></italic> sp. nov. <bold>A</bold> epigyne, ventral view <bold>B</bold> vulva, dorsal view. Scale bars: 1.00 mm. Abbreviations: A = atrium; BS = blind sac; CD = copulatory duct; CO = copulatory opening; FD = fertilization duct; H = hood; PES = posterior epigynal sclerite; SB = spermathecal base; SH = spermathecal head; SS = spermathecal stalk. The white dashed line B indicates the spermathecal head, the white outline B indicates the fertilization duct. Scale bar: 0.50 mm.</p></caption><graphic xmlns:xlink="http://www.w3.org/1999/xlink" xlink:href="zookeys-1211-001_article-126487__-g004.jpg" position="float" orientation="portrait" xlink:type="simple" id="oo_1126344.jpg"><uri content-type="original_file" xlink:type="simple">https://binary.pensoft.net/fig/1126344</uri></graphic></fig><fig id="F6" position="float" orientation="portrait"><object-id xmlns:xlink="http://www.w3.org/1999/xlink" content-type="doi" xlink:type="simple">10.3897/zookeys.1211.126487.figure6</object-id><object-id xmlns:xlink="http://www.w3.org/1999/xlink" content-type="arpha" xlink:type="simple">4301DEF4-1659-5426-A060-1967415B2451</object-id><label>Figure 6.</label><caption><p>Epigyne of <italic><tp:taxon-name><tp:taxon-name-part taxon-name-part-type="genus" reg="Yunguirius">Yunguirius</tp:taxon-name-part><tp:taxon-name-part taxon-name-part-type="species" reg="wangqiqiae">wangqiqiae</tp:taxon-name-part></tp:taxon-name></italic> sp. nov. <bold>A</bold> epigyne, ventral view <bold>B</bold> vulva, dorsal view. Abbreviations: A = atrium; BS = blind sac; CD = copulatory duct; CO = copulatory opening; FD = fertilization duct; H = hood; PES = posterior epigynal sclerite; SB = spermathecal base; SH = spermathecal head; SL = the secondary layer of copulatory duct; SS = spermathecal stalk. Scale bar: 0.50 mm.</p></caption><graphic xmlns:xlink="http://www.w3.org/1999/xlink" xlink:href="zookeys-1211-001_article-126487__-g006.jpg" position="float" orientation="portrait" xlink:type="simple" id="oo_1126346.jpg"><uri content-type="original_file" xlink:type="simple">https://binary.pensoft.net/fig/1126346</uri></graphic></fig><fig id="F8" position="float" orientation="portrait"><object-id xmlns:xlink="http://www.w3.org/1999/xlink" content-type="doi" xlink:type="simple">10.3897/zookeys.1211.126487.figure8</object-id><object-id xmlns:xlink="http://www.w3.org/1999/xlink" content-type="arpha" xlink:type="simple">6747927B-4D03-5FF9-857C-CCAFAA94B9C6</object-id><label>Figure 8.</label><caption><p>Epigyne of <italic><tp:taxon-name><tp:taxon-name-part taxon-name-part-type="genus" reg="Yunguirius">Yunguirius</tp:taxon-name-part><tp:taxon-name-part taxon-name-part-type="species" reg="xiannushanensis">xiannushanensis</tp:taxon-name-part></tp:taxon-name></italic> sp. nov. <bold>A</bold> epigyne, ventral view <bold>B</bold> vulva, dorsal view <bold>C</bold> vulva, apical view. Abbreviations: A = atrium; BS = blind sac; CD = copulatory duct; CO = copulatory opening; F = fold; FD = fertilization duct; H = hood; PES = posterior epigynal sclerite; SB = spermathecal base; SH = spermathecal head; SL = the secondary layer of copulatory duct; SS = spermathecal stalk. Scale bars: 0.50 mm.</p></caption><graphic xmlns:xlink="http://www.w3.org/1999/xlink" xlink:href="zookeys-1211-001_article-126487__-g008.jpg" position="float" orientation="portrait" xlink:type="simple" id="oo_1126348.jpg"><uri content-type="original_file" xlink:type="simple">https://binary.pensoft.net/fig/1126348</uri></graphic></fig></tp:treatment-sec><ref-list><ref id="B8"><mixed-citation xmlns:xlink="http://www.w3.org/1999/xlink" xlink:type="simple"><person-group><name name-style="western"><surname>Li</surname><given-names>B</given-names></name><name name-style="western"><surname>Zhao</surname><given-names>Z</given-names></name><name name-style="western"><surname>Okumura</surname><given-names>K</given-names></name><name name-style="western"><surname>Meng</surname><given-names>K</given-names></name><name name-style="western"><surname>Li</surname><given-names>SQ</given-names></name><name name-style="western"><surname>Chen</surname><given-names>HF</given-names></name></person-group> (<year>2023</year>) <italic><tp:taxon-name><tp:taxon-name-part taxon-name-part-type="genus">Yunguirius</tp:taxon-name-part></tp:taxon-name></italic>, a new genus of <tp:taxon-name><tp:taxon-name-part taxon-name-part-type="subfamily">Coelotinae</tp:taxon-name-part></tp:taxon-name> (<tp:taxon-name><tp:taxon-name-part taxon-name-part-type="order">Araneae</tp:taxon-name-part></tp:taxon-name>, <tp:taxon-name><tp:taxon-name-part taxon-name-part-type="family">Agelenidae</tp:taxon-name-part></tp:taxon-name>) spiders from southwest China. ARPHA Preprints. <ext-link xlink:href="10.3897/arphapreprints.e100836" ext-link-type="doi" xlink:type="simple">https://doi.org/10.3897/arphapreprints.e100836</ext-link></mixed-citation></ref><ref id="B17"><mixed-citation xmlns:xlink="http://www.w3.org/1999/xlink" xlink:type="simple"><person-group><name name-style="western"><surname>Zhu</surname><given-names>MS</given-names></name><name name-style="western"><surname>Wang</surname><given-names>XP</given-names></name><name name-style="western"><surname>Zhang</surname><given-names>ZS</given-names></name></person-group> (<year>2017</year>) <source>Fauna Sinica: Invertebrata Vol. 59: <tp:taxon-name><tp:taxon-name-part taxon-name-part-type="class">Arachnida</tp:taxon-name-part></tp:taxon-name>: <tp:taxon-name><tp:taxon-name-part taxon-name-part-type="order">Araneae</tp:taxon-name-part></tp:taxon-name>: <tp:taxon-name><tp:taxon-name-part taxon-name-part-type="family">Agelenidae</tp:taxon-name-part></tp:taxon-name> and <tp:taxon-name><tp:taxon-name-part taxon-name-part-type="family">Amaurobiidae</tp:taxon-name-part></tp:taxon-name>.</source><publisher-name>Science Press</publisher-name>, <publisher-loc>Beijing</publisher-loc>, <size units="page">727 pp</size>.</mixed-citation></ref></ref-list></tp:taxon-treatment>
