# Supplementary material for: ﻿Four new species of the genus Yunguirius (Araneae, Agelenidae) from China
Source: Zookeys. 2024 Sep 2;1211:1–15. doi: 10.3897/zookeys.1211.126487 (PMC11384137; doi:10.3897/zookeys.1211.126487)
Supplement: XML Treatment for Yunguirius trigonus [file zookeys.1211.126487-treatment2.xml]

<!DOCTYPE tp:taxon-treatment
  PUBLIC "-//TaxonX//DTD Taxonomic Treatment Publishing DTD v0 20100105//EN" "tax-treatment-NSO.dtd">
<tp:taxon-treatment xmlns:tp="http://www.plazi.org/taxpub"><tp:treatment-meta><kwd-group><label>Taxon classification</label><kwd>
              <named-content content-type="kingdom">Animalia</named-content>
            </kwd><kwd>
              <named-content content-type="order">Araneae</named-content>
            </kwd><kwd>
              <named-content content-type="family">Agelenidae</named-content>
            </kwd></kwd-group><mixed-citation publication-type="journal"><person-group><name><surname>Wei</surname><given-names>Mian</given-names></name><name><surname>Liu</surname><given-names>Jie</given-names></name><name><surname>Wang</surname><given-names>Kai</given-names></name></person-group><article-title>﻿Four new species of the genus <italic><tp:taxon-name><tp:taxon-name-part taxon-name-part-type="genus" reg="Yunguirius">Yunguirius</tp:taxon-name-part></tp:taxon-name></italic> (<tp:taxon-name><tp:taxon-name-part taxon-name-part-type="order">Araneae</tp:taxon-name-part></tp:taxon-name>, <tp:taxon-name><tp:taxon-name-part taxon-name-part-type="family">Agelenidae</tp:taxon-name-part></tp:taxon-name>) from China</article-title><source>Zookeys</source><day>02</day><month>09</month><year>2024</year><volume>1211</volume><fpage>1</fpage><lpage>15</lpage><pub-id pub-id-type="doi">10.3897/zookeys.1211.126487</pub-id></mixed-citation></tp:treatment-meta><tp:nomenclature><label>﻿</label><tp:taxon-name>
            <object-id xmlns:xlink="http://www.w3.org/1999/xlink" content-type="arpha" xlink:type="simple">177637C4-6F0F-513E-BBE2-2F864821751A</object-id>
            <tp:taxon-name-part taxon-name-part-type="genus" reg="Yunguirius">Yunguirius</tp:taxon-name-part>
            <tp:taxon-name-part taxon-name-part-type="species" reg="trigonus">trigonus</tp:taxon-name-part>
            <object-id xmlns:xlink="http://www.w3.org/1999/xlink" content-type="zoobank" xlink:type="simple">https://zoobank.org/8854F835-A7BA-448B-B3B2-B0921CB9E1A6</object-id>
          </tp:taxon-name><tp:taxon-authority>Wei &amp; Liu</tp:taxon-authority><tp:taxon-status xmlns:xlink="http://www.w3.org/1999/xlink" xlink:type="simple">sp. nov.</tp:taxon-status><xref ref-type="fig" rid="F4">Figs 4</xref><xref ref-type="fig" rid="F5">, 5</xref><xref ref-type="fig" rid="F10">, 10</xref></tp:nomenclature><tp:treatment-sec sec-type="type material" id="SECID0EDJAE"><title>Type material.</title><p><bold><italic>Holotype</italic></bold> ♀ (HBU-WM-24-003): China: Chongqing City, Nanchuan District, Jinfo Mountain, <named-content xmlns:xlink="http://www.w3.org/1999/xlink" content-type="dwc:verbatimCoordinates" xlink:type="simple"><named-content content-type="geo-json" specific-use="{&#34;type&#34;:&#34;Point&#34;,&#34;coordinates&#34;:[107.127900,29.048900]}" id="NCID0ERJAE" xlink:type="simple">29.0489°N, 107.1279°E</named-content></named-content>, elevation: 681 m, 30.IX.2021, T.X. Gu leg.</p></tp:treatment-sec><tp:treatment-sec sec-type="etymology" id="SECID0EWJAE"><title>Etymology.</title><p>The specific epithet is derived from the Greek word “trigon”, meaning triangular and referring to the atrium and the posterior epigynal sclerite of the new species forming into a subtriangular pattern; an adjective.</p></tp:treatment-sec><tp:treatment-sec sec-type="diagnosis" id="SECID0E2JAE"><title>Diagnosis.</title><p>The females of <italic><tp:taxon-name><tp:taxon-name-part taxon-name-part-type="genus" reg="Yunguirius">Yunguirius</tp:taxon-name-part><tp:taxon-name-part taxon-name-part-type="species" reg="trigonus">trigonus</tp:taxon-name-part></tp:taxon-name></italic> sp. nov. resemble those of <italic><tp:taxon-name><tp:taxon-name-part taxon-name-part-type="genus" reg="Yunguirius">Y.</tp:taxon-name-part><tp:taxon-name-part taxon-name-part-type="species" reg="subterebratus">subterebratus</tp:taxon-name-part></tp:taxon-name></italic> and <italic><tp:taxon-name><tp:taxon-name-part taxon-name-part-type="genus" reg="Yunguirius">Y.</tp:taxon-name-part><tp:taxon-name-part taxon-name-part-type="species" reg="wangqiqiae">wangqiqiae</tp:taxon-name-part></tp:taxon-name></italic> sp. nov. in having a trapezoidal atrium, with the width longer than the length and the width at the widest point being three times longer than the narrowest point (Figs <xref ref-type="fig" rid="F4">4A</xref>, <xref ref-type="fig" rid="F6">6A</xref>; fig. 245A in <xref ref-type="bibr" rid="B17">Zhu et al. 2017</xref>), compared to being trapezoidal but with the width being shorter than the length, and the width of the widest point approximately being twice that of the narrowest point in <italic><tp:taxon-name><tp:taxon-name-part taxon-name-part-type="genus" reg="Yunguirius">Y.</tp:taxon-name-part><tp:taxon-name-part taxon-name-part-type="species" reg="ornatus">ornatus</tp:taxon-name-part></tp:taxon-name></italic> (Fig. <xref ref-type="fig" rid="F3">3A</xref> in <xref ref-type="bibr" rid="B8">Li et al. 2023</xref>), and being heart-shaped, pentagonal or subrounded in other <italic><tp:taxon-name><tp:taxon-name-part taxon-name-part-type="genus" reg="Yunguirius">Yunguirius</tp:taxon-name-part></tp:taxon-name></italic> species (Figs <xref ref-type="fig" rid="F1">1A</xref>, <xref ref-type="fig" rid="F2">2A</xref>, <xref ref-type="fig" rid="F8">8A</xref>; figs 2A, 4A in <xref ref-type="bibr" rid="B8">Li et al. 2023</xref>). However, <italic><tp:taxon-name><tp:taxon-name-part taxon-name-part-type="genus" reg="Yunguirius">Y.</tp:taxon-name-part><tp:taxon-name-part taxon-name-part-type="species" reg="trigonus">trigonus</tp:taxon-name-part></tp:taxon-name></italic> sp. nov. can be distinguished from the latter by the following characteristics: 1) the presence of a pair of long and linear hoods (Fig. <xref ref-type="fig" rid="F4">4A</xref>), versus having a pair of triangular hoods in the latter (Fig. <xref ref-type="fig" rid="F6">6A</xref>; fig. 245A in <xref ref-type="bibr" rid="B17">Zhu et al. 2017</xref>); 2) the short and slightly overlapping blind sacs of the copulatory ducts (Fig. <xref ref-type="fig" rid="F4">4B</xref>), versus being long and obviously overlapped in the latter (Fig. <xref ref-type="fig" rid="F6">6B</xref>; fig. 245B in <xref ref-type="bibr" rid="B17">Zhu et al. 2017</xref>); 3) the spermathecal stalks are relatively short and thick (Fig. <xref ref-type="fig" rid="F4">4B</xref>), versus being reduced in <italic><tp:taxon-name><tp:taxon-name-part taxon-name-part-type="genus" reg="Yunguirius">Y.</tp:taxon-name-part><tp:taxon-name-part taxon-name-part-type="species" reg="subterebratus">subterebratus</tp:taxon-name-part></tp:taxon-name></italic> (fig. 245B in <xref ref-type="bibr" rid="B17">Zhu et al. 2017</xref>) or being subequal to half the width of the atrium in <italic><tp:taxon-name><tp:taxon-name-part taxon-name-part-type="genus" reg="Yunguirius">Y.</tp:taxon-name-part><tp:taxon-name-part taxon-name-part-type="species" reg="wangqiqiae">wangqiqiae</tp:taxon-name-part></tp:taxon-name></italic> Wei &amp; Liu, sp. nov. (Fig. <xref ref-type="fig" rid="F6">6B</xref>).</p><fig id="F4" position="float" orientation="portrait"><object-id xmlns:xlink="http://www.w3.org/1999/xlink" content-type="doi" xlink:type="simple">10.3897/zookeys.1211.126487.figure4</object-id><object-id xmlns:xlink="http://www.w3.org/1999/xlink" content-type="arpha" xlink:type="simple">85CC22DF-2042-5BB0-B34B-ABDC1B9133A0</object-id><label>Figure 4.</label><caption><p>Epigyne of <italic><tp:taxon-name><tp:taxon-name-part taxon-name-part-type="genus" reg="Yunguirius">Yunguirius</tp:taxon-name-part><tp:taxon-name-part taxon-name-part-type="species" reg="trigonus">trigonus</tp:taxon-name-part></tp:taxon-name></italic> sp. nov. <bold>A</bold> epigyne, ventral view <bold>B</bold> vulva, dorsal view. Scale bars: 1.00 mm. Abbreviations: A = atrium; BS = blind sac; CD = copulatory duct; CO = copulatory opening; FD = fertilization duct; H = hood; PES = posterior epigynal sclerite; SB = spermathecal base; SH = spermathecal head; SS = spermathecal stalk. The white dashed line B indicates the spermathecal head, the white outline B indicates the fertilization duct. Scale bar: 0.50 mm.</p></caption><graphic xmlns:xlink="http://www.w3.org/1999/xlink" xlink:href="zookeys-1211-001_article-126487__-g004.jpg" position="float" orientation="portrait" xlink:type="simple" id="oo_1126344.jpg"><uri content-type="original_file" xlink:type="simple">https://binary.pensoft.net/fig/1126344</uri></graphic></fig></tp:treatment-sec><tp:treatment-sec sec-type="description" id="SECID0EZPAE"><title>Description.</title><p><bold>Female</bold> (holotype) (Fig. <xref ref-type="fig" rid="F5">5</xref>). Carapace reddish brown. Cervical and radial groove distinct. Cephalic region wide, moderately raised and wide, lateral margin with indistinct furrows. Chelicerae with 3 promarginal teeth and 2 retromarginal teeth, condyle red. Sternum longer than wide. Abdomen pale yellow, covered by hairs. Legs red. Total length 12.31. Carapace 5.83 long, 3.99 wide, cephalic region 3.49 wide. Abdomen 6.48 long, 3.68 wide. Eye size and interdistance: <abbrev xmlns:xlink="http://www.w3.org/1999/xlink" xlink:title="anterior median eye" id="ABBRID0EFQAE" xlink:type="simple">AME</abbrev> 0.18, <abbrev xmlns:xlink="http://www.w3.org/1999/xlink" xlink:title="anterior lateral eye" id="ABBRID0EJQAE" xlink:type="simple">ALE</abbrev> 0.27, <abbrev xmlns:xlink="http://www.w3.org/1999/xlink" xlink:title="posterior median eye" id="ABBRID0ENQAE" xlink:type="simple">PME</abbrev> 0.22, <abbrev xmlns:xlink="http://www.w3.org/1999/xlink" xlink:title="posterior lateral eye" id="ABBRID0ERQAE" xlink:type="simple">PLE</abbrev> 0.25; <abbrev xmlns:xlink="http://www.w3.org/1999/xlink" xlink:title="distance between AME and AME" id="ABBRID0EVQAE" xlink:type="simple">AME–AME</abbrev> 0.10, <abbrev xmlns:xlink="http://www.w3.org/1999/xlink" xlink:title="distance between AME and ALE" id="ABBRID0EZQAE" xlink:type="simple">AME–ALE</abbrev> 0.17, <abbrev xmlns:xlink="http://www.w3.org/1999/xlink" xlink:title="distance between AME and PME" id="ABBRID0E4QAE" xlink:type="simple">AME–PME</abbrev> 0.16, <abbrev xmlns:xlink="http://www.w3.org/1999/xlink" xlink:title="distance between ALE and PLE" id="ABBRID0EBRAE" xlink:type="simple">ALE–PLE</abbrev> 0.10, <abbrev xmlns:xlink="http://www.w3.org/1999/xlink" xlink:title="distance between PME and PME" id="ABBRID0EFRAE" xlink:type="simple">PME–PME</abbrev> 0.11, <abbrev xmlns:xlink="http://www.w3.org/1999/xlink" xlink:title="posterior median eye" id="ABBRID0EJRAE" xlink:type="simple">PME</abbrev>–<abbrev xmlns:xlink="http://www.w3.org/1999/xlink" xlink:title="posterior lateral eye" id="ABBRID0ENRAE" xlink:type="simple">PLE</abbrev> 0.42. Leg measurements: Leg I 16.00 (2.12, 0.81, 3.97, 1.71, 3.39, 2.86, 1.57), leg II 14.71 (1.82, 0.82, 3.61, 1.66, 2.68, 2.74, 1.65), leg III 12.33 (1.55, 0.80, 2.99, 1.41, 1.94, 2.35, 1.45), leg IV 16.90 (1.87, 0.93, 4.13, 1.82, 3.41, 3.33, 1.61). Epigyne (Fig. <xref ref-type="fig" rid="F4">4</xref>). Epigynal teeth absent. Atrium centrally situated, trapezoidal, anterior margin incomplete, posterior margin short. Epigynal sclerite longer than wide. Hoods long, vertically oriented, situated laterally. Fold absent. Copulatory ducts broad, laterally originated, blind sacs short, distal tips slightly overlapped. Spermathecal bases normal, spermathecal stalks extended laterally, with distal tips conch-shaped, spermathecal heads reduced and membranous, distal tips visible. Fertilization ducts posteriorly situated.</p><fig id="F5" position="float" orientation="portrait"><object-id xmlns:xlink="http://www.w3.org/1999/xlink" content-type="doi" xlink:type="simple">10.3897/zookeys.1211.126487.figure5</object-id><object-id xmlns:xlink="http://www.w3.org/1999/xlink" content-type="arpha" xlink:type="simple">0530A635-A108-5965-8B2F-57E2A9357D55</object-id><label>Figure 5.</label><caption><p>Characters of the female of <italic><tp:taxon-name><tp:taxon-name-part taxon-name-part-type="genus" reg="Yunguirius">Yunguirius</tp:taxon-name-part><tp:taxon-name-part taxon-name-part-type="species" reg="trigonus">trigonus</tp:taxon-name-part></tp:taxon-name></italic> sp. nov. <bold>A</bold> habitus, dorsal view <bold>B</bold> habitus, prolateral view <bold>C</bold> eye area, frontal view <bold>D</bold> eye area, dorsal view <bold>E</bold> cephalic rigion, lateral view. Scale bars: 2.00 mm (<bold>A, B</bold>); 0.50 mm (<bold>C, D</bold>); 0.25 mm (<bold>E</bold>).</p></caption><graphic xmlns:xlink="http://www.w3.org/1999/xlink" xlink:href="zookeys-1211-001_article-126487__-g005.jpg" position="float" orientation="portrait" xlink:type="simple" id="oo_1126345.jpg"><uri content-type="original_file" xlink:type="simple">https://binary.pensoft.net/fig/1126345</uri></graphic></fig><p><bold>Male.</bold> Unknown.</p></tp:treatment-sec><tp:treatment-sec sec-type="distribution" id="SECID0EBTAE"><title>Distribution.</title><p>China (Chongqing).</p></tp:treatment-sec><tp:treatment-sec><!--Section generated to contain objects referenced in tp:taxon-treatment.--><fig id="F10" position="float" orientation="portrait"><object-id xmlns:xlink="http://www.w3.org/1999/xlink" content-type="doi" xlink:type="simple">10.3897/zookeys.1211.126487.figure10</object-id><object-id xmlns:xlink="http://www.w3.org/1999/xlink" content-type="arpha" xlink:type="simple">B2939A36-42FA-5BD0-95B2-43910D803DA8</object-id><label>Figure 10.</label><caption><p>Distributions of the species of <italic><tp:taxon-name><tp:taxon-name-part taxon-name-part-type="genus" reg="Yunguirius">Yunguirius</tp:taxon-name-part></tp:taxon-name></italic>. 1 <italic><tp:taxon-name><tp:taxon-name-part taxon-name-part-type="genus" reg="Yunguirius">Y.</tp:taxon-name-part><tp:taxon-name-part taxon-name-part-type="species" reg="duoge">duoge</tp:taxon-name-part></tp:taxon-name></italic> 2 <italic><tp:taxon-name><tp:taxon-name-part taxon-name-part-type="genus" reg="Yunguirius">Y.</tp:taxon-name-part><tp:taxon-name-part taxon-name-part-type="species" reg="ornatus">ornatus</tp:taxon-name-part></tp:taxon-name></italic> 3 <italic><tp:taxon-name><tp:taxon-name-part taxon-name-part-type="genus" reg="Yunguirius">Y.</tp:taxon-name-part><tp:taxon-name-part taxon-name-part-type="species" reg="parvus">parvus</tp:taxon-name-part></tp:taxon-name></italic> sp. nov. 4 <italic><tp:taxon-name><tp:taxon-name-part taxon-name-part-type="genus" reg="Yunguirius">Y.</tp:taxon-name-part><tp:taxon-name-part taxon-name-part-type="species" reg="subterebratus">subterebratus</tp:taxon-name-part></tp:taxon-name></italic> 5 <italic><tp:taxon-name><tp:taxon-name-part taxon-name-part-type="genus" reg="Yunguirius">Y.</tp:taxon-name-part><tp:taxon-name-part taxon-name-part-type="species" reg="terebratus">terebratus</tp:taxon-name-part></tp:taxon-name></italic> 6 <italic><tp:taxon-name><tp:taxon-name-part taxon-name-part-type="genus" reg="Yunguirius">Y.</tp:taxon-name-part><tp:taxon-name-part taxon-name-part-type="species" reg="trigonus">trigonus</tp:taxon-name-part></tp:taxon-name></italic> sp. nov. 7 <italic><tp:taxon-name><tp:taxon-name-part taxon-name-part-type="genus" reg="Yunguirius">Y.</tp:taxon-name-part><tp:taxon-name-part taxon-name-part-type="species" reg="wangqiqiae">wangqiqiae</tp:taxon-name-part></tp:taxon-name></italic> sp. nov. 8 <italic><tp:taxon-name><tp:taxon-name-part taxon-name-part-type="genus" reg="Yunguirius">Y.</tp:taxon-name-part><tp:taxon-name-part taxon-name-part-type="species" reg="xiangding">xiangding</tp:taxon-name-part></tp:taxon-name></italic> 9 <italic><tp:taxon-name><tp:taxon-name-part taxon-name-part-type="genus" reg="Yunguirius">Y.</tp:taxon-name-part><tp:taxon-name-part taxon-name-part-type="species" reg="xiannushanensis">xiannushanensis</tp:taxon-name-part></tp:taxon-name></italic> sp. nov.</p></caption><graphic xmlns:xlink="http://www.w3.org/1999/xlink" xlink:href="zookeys-1211-001_article-126487__-g010.jpg" position="float" orientation="portrait" xlink:type="simple" id="oo_1126350.jpg"><uri content-type="original_file" xlink:type="simple">https://binary.pensoft.net/fig/1126350</uri></graphic></fig><fig id="F6" position="float" orientation="portrait"><object-id xmlns:xlink="http://www.w3.org/1999/xlink" content-type="doi" xlink:type="simple">10.3897/zookeys.1211.126487.figure6</object-id><object-id xmlns:xlink="http://www.w3.org/1999/xlink" content-type="arpha" xlink:type="simple">4301DEF4-1659-5426-A060-1967415B2451</object-id><label>Figure 6.</label><caption><p>Epigyne of <italic><tp:taxon-name><tp:taxon-name-part taxon-name-part-type="genus" reg="Yunguirius">Yunguirius</tp:taxon-name-part><tp:taxon-name-part taxon-name-part-type="species" reg="wangqiqiae">wangqiqiae</tp:taxon-name-part></tp:taxon-name></italic> sp. nov. <bold>A</bold> epigyne, ventral view <bold>B</bold> vulva, dorsal view. Abbreviations: A = atrium; BS = blind sac; CD = copulatory duct; CO = copulatory opening; FD = fertilization duct; H = hood; PES = posterior epigynal sclerite; SB = spermathecal base; SH = spermathecal head; SL = the secondary layer of copulatory duct; SS = spermathecal stalk. Scale bar: 0.50 mm.</p></caption><graphic xmlns:xlink="http://www.w3.org/1999/xlink" xlink:href="zookeys-1211-001_article-126487__-g006.jpg" position="float" orientation="portrait" xlink:type="simple" id="oo_1126346.jpg"><uri content-type="original_file" xlink:type="simple">https://binary.pensoft.net/fig/1126346</uri></graphic></fig><fig id="F3" position="float" orientation="portrait"><object-id xmlns:xlink="http://www.w3.org/1999/xlink" content-type="doi" xlink:type="simple">10.3897/zookeys.1211.126487.figure3</object-id><object-id xmlns:xlink="http://www.w3.org/1999/xlink" content-type="arpha" xlink:type="simple">1A55E70F-C161-5BFB-8141-55F7F81BC181</object-id><label>Figure 3.</label><caption><p>Characters of the female of <italic><tp:taxon-name><tp:taxon-name-part taxon-name-part-type="genus" reg="Yunguirius">Yunguirius</tp:taxon-name-part><tp:taxon-name-part taxon-name-part-type="species" reg="parvus">parvus</tp:taxon-name-part></tp:taxon-name></italic> sp. nov. <bold>A</bold> habitus, dorsal view <bold>B</bold> habitus, prolateral view <bold>C</bold> eye area, frontal view <bold>D</bold> eye area, dorsal view <bold>E</bold> cephalic rigion, lateral view. Scale bars: 2.00 mm (<bold>A, B</bold>); 0.50 mm (<bold>C, D</bold>); 0.25 mm (<bold>E</bold>).</p></caption><graphic xmlns:xlink="http://www.w3.org/1999/xlink" xlink:href="zookeys-1211-001_article-126487__-g003.jpg" position="float" orientation="portrait" xlink:type="simple" id="oo_1126343.jpg"><uri content-type="original_file" xlink:type="simple">https://binary.pensoft.net/fig/1126343</uri></graphic></fig><fig id="F1" position="float" orientation="portrait"><object-id xmlns:xlink="http://www.w3.org/1999/xlink" content-type="doi" xlink:type="simple">10.3897/zookeys.1211.126487.figure1</object-id><object-id xmlns:xlink="http://www.w3.org/1999/xlink" content-type="arpha" xlink:type="simple">3C9E5AED-25E6-5954-ADD2-056D20DA6E25</object-id><label>Figure 1.</label><caption><p>Epigyne and vulva of <italic><tp:taxon-name><tp:taxon-name-part taxon-name-part-type="genus" reg="Yunguirius">Yunguirius</tp:taxon-name-part><tp:taxon-name-part taxon-name-part-type="species" reg="terebratus">terebratus</tp:taxon-name-part></tp:taxon-name></italic><bold>A</bold> epigyne, ventral view <bold>B</bold> vulva, dorsal view. Abbreviations: A = atrium; BS = blind sac; CD = copulatory duct; CO = copulatory opening; F = fold; FD = fertilization duct; H = hood; MP = mating plug; PES = posterior epigynal sclerite; SB = spermathecal base; SH = spermathecal head; SL = the secondary layer of copulatory duct; SS = spermathecal stalk. The white dashed line in A represents the margin of atrium and in B represents the spermathecal head. The black outline B shows the blind sac of the copulatory duct. The red dashed line and arrow in B indicate the opening of copulatory duct. The blue area indicates the copulatory duct, and the yellow area indicates the secondary layer of the copulatory duct. Scale bar: 0.50 mm.</p></caption><graphic xmlns:xlink="http://www.w3.org/1999/xlink" xlink:href="zookeys-1211-001_article-126487__-g001.jpg" position="float" orientation="portrait" xlink:type="simple" id="oo_1126341.jpg"><uri content-type="original_file" xlink:type="simple">https://binary.pensoft.net/fig/1126341</uri></graphic></fig><fig id="F2" position="float" orientation="portrait"><object-id xmlns:xlink="http://www.w3.org/1999/xlink" content-type="doi" xlink:type="simple">10.3897/zookeys.1211.126487.figure2</object-id><object-id xmlns:xlink="http://www.w3.org/1999/xlink" content-type="arpha" xlink:type="simple">293EF229-9091-54D6-AD3A-19DA07969D58</object-id><label>Figure 2.</label><caption><p>Epigyne of <italic><tp:taxon-name><tp:taxon-name-part taxon-name-part-type="genus" reg="Yunguirius">Yunguirius</tp:taxon-name-part><tp:taxon-name-part taxon-name-part-type="species" reg="parvus">parvus</tp:taxon-name-part></tp:taxon-name></italic> sp. nov. <bold>A</bold> epigyne, ventral view <bold>B</bold> vulva, dorsal view. Abbreviations: A = atrium; BS = blind sac; CD = copulatory duct; CO = copulatory opening; FD = fertilization duct; H = hood; PES = posterior epigynal sclerite; SB = spermathecal base; SH = spermathecal head; SS = spermathecal stalk. The white dashed line B indicates the spermathecal head, the white outline B indicates the fertilization duct. Scale bar: 0.50 mm.</p></caption><graphic xmlns:xlink="http://www.w3.org/1999/xlink" xlink:href="zookeys-1211-001_article-126487__-g002.jpg" position="float" orientation="portrait" xlink:type="simple" id="oo_1126342.jpg"><uri content-type="original_file" xlink:type="simple">https://binary.pensoft.net/fig/1126342</uri></graphic></fig><fig id="F8" position="float" orientation="portrait"><object-id xmlns:xlink="http://www.w3.org/1999/xlink" content-type="doi" xlink:type="simple">10.3897/zookeys.1211.126487.figure8</object-id><object-id xmlns:xlink="http://www.w3.org/1999/xlink" content-type="arpha" xlink:type="simple">6747927B-4D03-5FF9-857C-CCAFAA94B9C6</object-id><label>Figure 8.</label><caption><p>Epigyne of <italic><tp:taxon-name><tp:taxon-name-part taxon-name-part-type="genus" reg="Yunguirius">Yunguirius</tp:taxon-name-part><tp:taxon-name-part taxon-name-part-type="species" reg="xiannushanensis">xiannushanensis</tp:taxon-name-part></tp:taxon-name></italic> sp. nov. <bold>A</bold> epigyne, ventral view <bold>B</bold> vulva, dorsal view <bold>C</bold> vulva, apical view. Abbreviations: A = atrium; BS = blind sac; CD = copulatory duct; CO = copulatory opening; F = fold; FD = fertilization duct; H = hood; PES = posterior epigynal sclerite; SB = spermathecal base; SH = spermathecal head; SL = the secondary layer of copulatory duct; SS = spermathecal stalk. Scale bars: 0.50 mm.</p></caption><graphic xmlns:xlink="http://www.w3.org/1999/xlink" xlink:href="zookeys-1211-001_article-126487__-g008.jpg" position="float" orientation="portrait" xlink:type="simple" id="oo_1126348.jpg"><uri content-type="original_file" xlink:type="simple">https://binary.pensoft.net/fig/1126348</uri></graphic></fig></tp:treatment-sec><ref-list><ref id="B17"><mixed-citation xmlns:xlink="http://www.w3.org/1999/xlink" xlink:type="simple"><person-group><name name-style="western"><surname>Zhu</surname><given-names>MS</given-names></name><name name-style="western"><surname>Wang</surname><given-names>XP</given-names></name><name name-style="western"><surname>Zhang</surname><given-names>ZS</given-names></name></person-group> (<year>2017</year>) <source>Fauna Sinica: Invertebrata Vol. 59: <tp:taxon-name><tp:taxon-name-part taxon-name-part-type="class">Arachnida</tp:taxon-name-part></tp:taxon-name>: <tp:taxon-name><tp:taxon-name-part taxon-name-part-type="order">Araneae</tp:taxon-name-part></tp:taxon-name>: <tp:taxon-name><tp:taxon-name-part taxon-name-part-type="family">Agelenidae</tp:taxon-name-part></tp:taxon-name> and <tp:taxon-name><tp:taxon-name-part taxon-name-part-type="family">Amaurobiidae</tp:taxon-name-part></tp:taxon-name>.</source><publisher-name>Science Press</publisher-name>, <publisher-loc>Beijing</publisher-loc>, <size units="page">727 pp</size>.</mixed-citation></ref><ref id="B8"><mixed-citation xmlns:xlink="http://www.w3.org/1999/xlink" xlink:type="simple"><person-group><name name-style="western"><surname>Li</surname><given-names>B</given-names></name><name name-style="western"><surname>Zhao</surname><given-names>Z</given-names></name><name name-style="western"><surname>Okumura</surname><given-names>K</given-names></name><name name-style="western"><surname>Meng</surname><given-names>K</given-names></name><name name-style="western"><surname>Li</surname><given-names>SQ</given-names></name><name name-style="western"><surname>Chen</surname><given-names>HF</given-names></name></person-group> (<year>2023</year>) <italic><tp:taxon-name><tp:taxon-name-part taxon-name-part-type="genus">Yunguirius</tp:taxon-name-part></tp:taxon-name></italic>, a new genus of <tp:taxon-name><tp:taxon-name-part taxon-name-part-type="subfamily">Coelotinae</tp:taxon-name-part></tp:taxon-name> (<tp:taxon-name><tp:taxon-name-part taxon-name-part-type="order">Araneae</tp:taxon-name-part></tp:taxon-name>, <tp:taxon-name><tp:taxon-name-part taxon-name-part-type="family">Agelenidae</tp:taxon-name-part></tp:taxon-name>) spiders from southwest China. ARPHA Preprints. <ext-link xlink:href="10.3897/arphapreprints.e100836" ext-link-type="doi" xlink:type="simple">https://doi.org/10.3897/arphapreprints.e100836</ext-link></mixed-citation></ref></ref-list></tp:taxon-treatment>
