# Supplementary material for: ﻿Four new species of the genus Yunguirius (Araneae, Agelenidae) from China
Source: Zookeys. 2024 Sep 2;1211:1–15. doi: 10.3897/zookeys.1211.126487 (PMC11384137; doi:10.3897/zookeys.1211.126487)
Supplement: XML Treatment for Yunguirius wangqiqiae [file zookeys.1211.126487-treatment3.xml]

<!DOCTYPE tp:taxon-treatment
  PUBLIC "-//TaxonX//DTD Taxonomic Treatment Publishing DTD v0 20100105//EN" "tax-treatment-NSO.dtd">
<tp:taxon-treatment xmlns:tp="http://www.plazi.org/taxpub"><tp:treatment-meta><kwd-group><label>Taxon classification</label><kwd>
              <named-content content-type="kingdom">Animalia</named-content>
            </kwd><kwd>
              <named-content content-type="order">Araneae</named-content>
            </kwd><kwd>
              <named-content content-type="family">Agelenidae</named-content>
            </kwd></kwd-group><mixed-citation publication-type="journal"><person-group><name><surname>Wei</surname><given-names>Mian</given-names></name><name><surname>Liu</surname><given-names>Jie</given-names></name><name><surname>Wang</surname><given-names>Kai</given-names></name></person-group><article-title>﻿Four new species of the genus <italic><tp:taxon-name><tp:taxon-name-part taxon-name-part-type="genus" reg="Yunguirius">Yunguirius</tp:taxon-name-part></tp:taxon-name></italic> (<tp:taxon-name><tp:taxon-name-part taxon-name-part-type="order">Araneae</tp:taxon-name-part></tp:taxon-name>, <tp:taxon-name><tp:taxon-name-part taxon-name-part-type="family">Agelenidae</tp:taxon-name-part></tp:taxon-name>) from China</article-title><source>Zookeys</source><day>02</day><month>09</month><year>2024</year><volume>1211</volume><fpage>1</fpage><lpage>15</lpage><pub-id pub-id-type="doi">10.3897/zookeys.1211.126487</pub-id></mixed-citation></tp:treatment-meta><tp:nomenclature><label>﻿</label><tp:taxon-name>
            <object-id xmlns:xlink="http://www.w3.org/1999/xlink" content-type="arpha" xlink:type="simple">8CB5D448-FAB1-5233-A6B5-0DE67D1CFD86</object-id>
            <tp:taxon-name-part taxon-name-part-type="genus" reg="Yunguirius">Yunguirius</tp:taxon-name-part>
            <tp:taxon-name-part taxon-name-part-type="species" reg="wangqiqiae">wangqiqiae</tp:taxon-name-part>
            <object-id xmlns:xlink="http://www.w3.org/1999/xlink" content-type="zoobank" xlink:type="simple">https://zoobank.org/161CD48B-7C1E-4F46-BB59-0587C2B20AE0</object-id>
          </tp:taxon-name><tp:taxon-authority>Wei &amp; Liu</tp:taxon-authority><tp:taxon-status xmlns:xlink="http://www.w3.org/1999/xlink" xlink:type="simple">sp. nov.</tp:taxon-status><xref ref-type="fig" rid="F6">Figs 6</xref><xref ref-type="fig" rid="F7">, 7</xref><xref ref-type="fig" rid="F10">, 10</xref></tp:nomenclature><tp:treatment-sec sec-type="type material" id="SECID0E3UAE"><title>Type material.</title><p><bold><italic>Holotype</italic></bold> ♀(HBU-WM-24-004), 1♀ <bold><italic>paratype</italic></bold> (HBU-WM-24-005): China: Yunnan Province, Zhaotong City, Weixin County, Houshan mountain, <named-content xmlns:xlink="http://www.w3.org/1999/xlink" content-type="dwc:verbatimCoordinates" xlink:type="simple"><named-content content-type="geo-json" specific-use="{&#34;type&#34;:&#34;Point&#34;,&#34;coordinates&#34;:[104.805000,27.814700]}" id="NCID0ENVAE" xlink:type="simple">27.8147°N, 104.8050°</named-content></named-content>E, elevation: 1363 m, 1.X.2018, C.F. Tao and H.Y. Chen leg.</p></tp:treatment-sec><tp:treatment-sec sec-type="etymology" id="SECID0ESVAE"><title>Etymology.</title><p>The specific name is dedicated to Ms Qiqi Wang, at the desire of Caifu Tao, who provided the holotype; a noun (name) in genitive case.</p></tp:treatment-sec><tp:treatment-sec sec-type="diagnosis" id="SECID0EXVAE"><title>Diagnosis.</title><p>The females of <italic><tp:taxon-name><tp:taxon-name-part taxon-name-part-type="genus" reg="Yunguirius">Yunguirius</tp:taxon-name-part><tp:taxon-name-part taxon-name-part-type="species" reg="wangqiqiae">wangqiqiae</tp:taxon-name-part></tp:taxon-name></italic> sp. nov. resemble those of <italic><tp:taxon-name><tp:taxon-name-part taxon-name-part-type="genus" reg="Yunguirius">Y.</tp:taxon-name-part><tp:taxon-name-part taxon-name-part-type="species" reg="subterebratus">subterebratus</tp:taxon-name-part></tp:taxon-name></italic> and <italic><tp:taxon-name><tp:taxon-name-part taxon-name-part-type="genus" reg="Yunguirius">Y.</tp:taxon-name-part><tp:taxon-name-part taxon-name-part-type="species" reg="terebratus">terebratus</tp:taxon-name-part></tp:taxon-name></italic> in that they have long blind sacs of the copulatory ducts, approximately equal to the length of the openings of the copulatory ducts, while the copulatory ducts are ventrally connected with the spermathecae (Figs <xref ref-type="fig" rid="F1">1B</xref>, <xref ref-type="fig" rid="F6">6B</xref>; fig. 245B in <xref ref-type="bibr" rid="B17">Zhu et al. 2017</xref>). In contrast, other species such as <italic><tp:taxon-name><tp:taxon-name-part taxon-name-part-type="genus" reg="Yunguirius">Y.</tp:taxon-name-part><tp:taxon-name-part taxon-name-part-type="species" reg="duoge">duoge</tp:taxon-name-part></tp:taxon-name></italic>, <italic><tp:taxon-name><tp:taxon-name-part taxon-name-part-type="genus" reg="Yunguirius">Y.</tp:taxon-name-part><tp:taxon-name-part taxon-name-part-type="species" reg="parvus">parvus</tp:taxon-name-part></tp:taxon-name></italic> sp. nov., <italic><tp:taxon-name><tp:taxon-name-part taxon-name-part-type="genus" reg="Yunguirius">Y.</tp:taxon-name-part><tp:taxon-name-part taxon-name-part-type="species" reg="trigonus">trigonus</tp:taxon-name-part></tp:taxon-name></italic> sp. nov. and <italic><tp:taxon-name><tp:taxon-name-part taxon-name-part-type="genus" reg="Yunguirius">Y.</tp:taxon-name-part><tp:taxon-name-part taxon-name-part-type="species" reg="xiangding">xiangding</tp:taxon-name-part></tp:taxon-name></italic> have short blind sacs, shorter than the length of the openings of the copulatory ducts (Fig. <xref ref-type="fig" rid="F2">2B</xref>, <xref ref-type="fig" rid="F4">4B</xref>; figs 2B, 4B in <xref ref-type="bibr" rid="B8">Li et al. 2023</xref>), or have long blind sacs but the copulatory ducts are dorsally connected with the spermathecae such as <italic><tp:taxon-name><tp:taxon-name-part taxon-name-part-type="genus" reg="Yunguirius">Y.</tp:taxon-name-part><tp:taxon-name-part taxon-name-part-type="species" reg="ornatus">ornatus</tp:taxon-name-part></tp:taxon-name></italic> and <italic><tp:taxon-name><tp:taxon-name-part taxon-name-part-type="genus" reg="Yunguirius">Y.</tp:taxon-name-part><tp:taxon-name-part taxon-name-part-type="species" reg="xiannushanensis">xiannushanensis</tp:taxon-name-part></tp:taxon-name></italic> sp. nov. (Fig. <xref ref-type="fig" rid="F8">8</xref>; fig. 3B in <xref ref-type="bibr" rid="B8">Li et al. 2023</xref>). However, <italic><tp:taxon-name><tp:taxon-name-part taxon-name-part-type="genus" reg="Yunguirius">Y.</tp:taxon-name-part><tp:taxon-name-part taxon-name-part-type="species" reg="wangqiqiae">wangqiqiae</tp:taxon-name-part></tp:taxon-name></italic> sp. nov. can be distinguished from the latter by the following characteristics: 1) the atrium is bowl-shaped, wider than long, and lacks the fold (Fig. <xref ref-type="fig" rid="F6">6A</xref>), versus being trapezoidal in <italic><tp:taxon-name><tp:taxon-name-part taxon-name-part-type="genus" reg="Yunguirius">Y.</tp:taxon-name-part><tp:taxon-name-part taxon-name-part-type="species" reg="subterebratus">subterebratus</tp:taxon-name-part></tp:taxon-name></italic> (fig. 245A in <xref ref-type="bibr" rid="B17">Zhu et al. 2017</xref>) or being subrounded, with the width roughly equal to the length, and presenting the fold in <italic><tp:taxon-name><tp:taxon-name-part taxon-name-part-type="genus" reg="Yunguirius">Y.</tp:taxon-name-part><tp:taxon-name-part taxon-name-part-type="species" reg="terebratus">terebratus</tp:taxon-name-part></tp:taxon-name></italic> (Fig. <xref ref-type="fig" rid="F1">1A</xref>); 2) the copulatory ducts featuring only the prototype of the secondary layers (Fig. <xref ref-type="fig" rid="F6">6B</xref>), versus possessing advanced secondary layers in <italic><tp:taxon-name><tp:taxon-name-part taxon-name-part-type="genus" reg="Yunguirius">Y.</tp:taxon-name-part><tp:taxon-name-part taxon-name-part-type="species" reg="terebratus">terebratus</tp:taxon-name-part></tp:taxon-name></italic> (Fig. <xref ref-type="fig" rid="F1">1B</xref>); 3) the spermathecal stalks are long and extend laterally with conch-shaped distal ends (Fig. <xref ref-type="fig" rid="F6">6B</xref>), versus being extremely short in <italic><tp:taxon-name><tp:taxon-name-part taxon-name-part-type="genus" reg="Yunguirius">Y.</tp:taxon-name-part><tp:taxon-name-part taxon-name-part-type="species" reg="subterebratus">subterebratus</tp:taxon-name-part></tp:taxon-name></italic> (fig. 245B in <xref ref-type="bibr" rid="B17">Zhu et al. 2017</xref>), and in <italic><tp:taxon-name><tp:taxon-name-part taxon-name-part-type="genus" reg="Yunguirius">Y.</tp:taxon-name-part><tp:taxon-name-part taxon-name-part-type="species" reg="terebratus">terebratus</tp:taxon-name-part></tp:taxon-name></italic>, they are long but extend obliquely upward, with large and round distal ends (Fig. <xref ref-type="fig" rid="F1">1B</xref>).</p><fig id="F6" position="float" orientation="portrait"><object-id xmlns:xlink="http://www.w3.org/1999/xlink" content-type="doi" xlink:type="simple">10.3897/zookeys.1211.126487.figure6</object-id><object-id xmlns:xlink="http://www.w3.org/1999/xlink" content-type="arpha" xlink:type="simple">4301DEF4-1659-5426-A060-1967415B2451</object-id><label>Figure 6.</label><caption><p>Epigyne of <italic><tp:taxon-name><tp:taxon-name-part taxon-name-part-type="genus" reg="Yunguirius">Yunguirius</tp:taxon-name-part><tp:taxon-name-part taxon-name-part-type="species" reg="wangqiqiae">wangqiqiae</tp:taxon-name-part></tp:taxon-name></italic> sp. nov. <bold>A</bold> epigyne, ventral view <bold>B</bold> vulva, dorsal view. Abbreviations: A = atrium; BS = blind sac; CD = copulatory duct; CO = copulatory opening; FD = fertilization duct; H = hood; PES = posterior epigynal sclerite; SB = spermathecal base; SH = spermathecal head; SL = the secondary layer of copulatory duct; SS = spermathecal stalk. Scale bar: 0.50 mm.</p></caption><graphic xmlns:xlink="http://www.w3.org/1999/xlink" xlink:href="zookeys-1211-001_article-126487__-g006.jpg" position="float" orientation="portrait" xlink:type="simple" id="oo_1126346.jpg"><uri content-type="original_file" xlink:type="simple">https://binary.pensoft.net/fig/1126346</uri></graphic></fig></tp:treatment-sec><tp:treatment-sec sec-type="description" id="SECID0E54AE"><title>Description.</title><p><bold>Female</bold> (holotype) (Fig. <xref ref-type="fig" rid="F7">7</xref>). Carapace reddish brown. Cervical and radial groove distinct. Cephalic region moderately raised and wide, lateral margin with distinct furrows. Chelicerae with 3 promarginal teeth and 2 retromarginal teeth, condyle red. Sternum longer than wide. Abdomen pale yellow, with 5 chevron-shaped patterns, covered by hairs. Legs red. Total length 14.48. Carapace 7.51 long, 5.03 wide, cephalic region 4.28 wide. Abdomen 7.95 long, 4.80 wide. Eye size and interdistance: <abbrev xmlns:xlink="http://www.w3.org/1999/xlink" xlink:title="anterior median eye" id="ABBRID0EK5AE" xlink:type="simple">AME</abbrev> 0.22, <abbrev xmlns:xlink="http://www.w3.org/1999/xlink" xlink:title="anterior lateral eye" id="ABBRID0EO5AE" xlink:type="simple">ALE</abbrev> 0.31, <abbrev xmlns:xlink="http://www.w3.org/1999/xlink" xlink:title="posterior median eye" id="ABBRID0ES5AE" xlink:type="simple">PME</abbrev> 0.32, <abbrev xmlns:xlink="http://www.w3.org/1999/xlink" xlink:title="posterior lateral eye" id="ABBRID0EW5AE" xlink:type="simple">PLE</abbrev> 0.38; <abbrev xmlns:xlink="http://www.w3.org/1999/xlink" xlink:title="distance between AME and AME" id="ABBRID0E15AE" xlink:type="simple">AME–AME</abbrev> 0.16, <abbrev xmlns:xlink="http://www.w3.org/1999/xlink" xlink:title="distance between AME and ALE" id="ABBRID0E55AE" xlink:type="simple">AME–ALE</abbrev> 0.20, <abbrev xmlns:xlink="http://www.w3.org/1999/xlink" xlink:title="distance between AME and PME" id="ABBRID0EC6AE" xlink:type="simple">AME–PME</abbrev> 0.19, <abbrev xmlns:xlink="http://www.w3.org/1999/xlink" xlink:title="distance between ALE and PLE" id="ABBRID0EG6AE" xlink:type="simple">ALE–PLE</abbrev> 0.11, <abbrev xmlns:xlink="http://www.w3.org/1999/xlink" xlink:title="distance between PME and PME" id="ABBRID0EK6AE" xlink:type="simple">PME–PME</abbrev> 0.09, <abbrev xmlns:xlink="http://www.w3.org/1999/xlink" xlink:title="posterior median eye" id="ABBRID0EO6AE" xlink:type="simple">PME</abbrev>–<abbrev xmlns:xlink="http://www.w3.org/1999/xlink" xlink:title="posterior lateral eye" id="ABBRID0ES6AE" xlink:type="simple">PLE</abbrev> 0.45. Leg measurements: Leg I 19.71 (2.53, 0.93, 4.98, 2.11, 4.08, 3.47, 1.96), leg II 17.82 (2.21, 0.86, 4.44, 1.93, 3.23, 3.28, 2.11), leg III 14.82 (2.00, 0.92, 3.67, 1.73, 2.44, 2.85, 1.61), leg IV 19.73 (2.31, 1.11, 4.87, 1.87, 3.84, 4.13, 1.84). Epigyne (Fig. <xref ref-type="fig" rid="F6">6</xref>). Epigynal teeth absent. Atrium large, bowl-shaped, anterior margin incomplete. Posterior epigynal sclerite weakly sclerotized and opalescent. Hoods weak, situated laterally. Fold absent. Copulatory ducts broad, laterally originated, slightly folded, with the prototype of the secondary layers; blind sacs long and with distal tips overlapped. Spermathecal base small; spermathecal stalk long, with distal tip conch-shaped and extended laterally; spermathecal head only remaining a sclerotized end. Fertilization ducts posteriorly situated.</p><fig id="F7" position="float" orientation="portrait"><object-id xmlns:xlink="http://www.w3.org/1999/xlink" content-type="doi" xlink:type="simple">10.3897/zookeys.1211.126487.figure7</object-id><object-id xmlns:xlink="http://www.w3.org/1999/xlink" content-type="arpha" xlink:type="simple">2969A0F6-5AE5-5CE5-921F-1E9061B4142A</object-id><label>Figure 7.</label><caption><p>Characters of the female of <italic><tp:taxon-name><tp:taxon-name-part taxon-name-part-type="genus" reg="Yunguirius">Yunguirius</tp:taxon-name-part><tp:taxon-name-part taxon-name-part-type="species" reg="wangqiqiae">wangqiqiae</tp:taxon-name-part></tp:taxon-name></italic> sp. nov. <bold>A</bold> habitus, dorsal view <bold>B</bold> habitus, prolateral view <bold>C</bold> eye area, frontal view <bold>D</bold> eye area, dorsal view <bold>E</bold> cephalic region, lateral view. Scale bars: 2.00 mm (<bold>A, B</bold>); 0.50 mm (<bold>C, D</bold>); 0.25 mm (<bold>E</bold>).</p></caption><graphic xmlns:xlink="http://www.w3.org/1999/xlink" xlink:href="zookeys-1211-001_article-126487__-g007.jpg" position="float" orientation="portrait" xlink:type="simple" id="oo_1126347.jpg"><uri content-type="original_file" xlink:type="simple">https://binary.pensoft.net/fig/1126347</uri></graphic></fig><p><bold>Male.</bold> Unknown.</p></tp:treatment-sec><tp:treatment-sec sec-type="distribution" id="SECID0EHBAG"><title>Distribution.</title><p>China (Guizhou, Yunnan).</p></tp:treatment-sec><tp:treatment-sec><!--Section generated to contain objects referenced in tp:taxon-treatment.--><fig id="F10" position="float" orientation="portrait"><object-id xmlns:xlink="http://www.w3.org/1999/xlink" content-type="doi" xlink:type="simple">10.3897/zookeys.1211.126487.figure10</object-id><object-id xmlns:xlink="http://www.w3.org/1999/xlink" content-type="arpha" xlink:type="simple">B2939A36-42FA-5BD0-95B2-43910D803DA8</object-id><label>Figure 10.</label><caption><p>Distributions of the species of <italic><tp:taxon-name><tp:taxon-name-part taxon-name-part-type="genus" reg="Yunguirius">Yunguirius</tp:taxon-name-part></tp:taxon-name></italic>. 1 <italic><tp:taxon-name><tp:taxon-name-part taxon-name-part-type="genus" reg="Yunguirius">Y.</tp:taxon-name-part><tp:taxon-name-part taxon-name-part-type="species" reg="duoge">duoge</tp:taxon-name-part></tp:taxon-name></italic> 2 <italic><tp:taxon-name><tp:taxon-name-part taxon-name-part-type="genus" reg="Yunguirius">Y.</tp:taxon-name-part><tp:taxon-name-part taxon-name-part-type="species" reg="ornatus">ornatus</tp:taxon-name-part></tp:taxon-name></italic> 3 <italic><tp:taxon-name><tp:taxon-name-part taxon-name-part-type="genus" reg="Yunguirius">Y.</tp:taxon-name-part><tp:taxon-name-part taxon-name-part-type="species" reg="parvus">parvus</tp:taxon-name-part></tp:taxon-name></italic> sp. nov. 4 <italic><tp:taxon-name><tp:taxon-name-part taxon-name-part-type="genus" reg="Yunguirius">Y.</tp:taxon-name-part><tp:taxon-name-part taxon-name-part-type="species" reg="subterebratus">subterebratus</tp:taxon-name-part></tp:taxon-name></italic> 5 <italic><tp:taxon-name><tp:taxon-name-part taxon-name-part-type="genus" reg="Yunguirius">Y.</tp:taxon-name-part><tp:taxon-name-part taxon-name-part-type="species" reg="terebratus">terebratus</tp:taxon-name-part></tp:taxon-name></italic> 6 <italic><tp:taxon-name><tp:taxon-name-part taxon-name-part-type="genus" reg="Yunguirius">Y.</tp:taxon-name-part><tp:taxon-name-part taxon-name-part-type="species" reg="trigonus">trigonus</tp:taxon-name-part></tp:taxon-name></italic> sp. nov. 7 <italic><tp:taxon-name><tp:taxon-name-part taxon-name-part-type="genus" reg="Yunguirius">Y.</tp:taxon-name-part><tp:taxon-name-part taxon-name-part-type="species" reg="wangqiqiae">wangqiqiae</tp:taxon-name-part></tp:taxon-name></italic> sp. nov. 8 <italic><tp:taxon-name><tp:taxon-name-part taxon-name-part-type="genus" reg="Yunguirius">Y.</tp:taxon-name-part><tp:taxon-name-part taxon-name-part-type="species" reg="xiangding">xiangding</tp:taxon-name-part></tp:taxon-name></italic> 9 <italic><tp:taxon-name><tp:taxon-name-part taxon-name-part-type="genus" reg="Yunguirius">Y.</tp:taxon-name-part><tp:taxon-name-part taxon-name-part-type="species" reg="xiannushanensis">xiannushanensis</tp:taxon-name-part></tp:taxon-name></italic> sp. nov.</p></caption><graphic xmlns:xlink="http://www.w3.org/1999/xlink" xlink:href="zookeys-1211-001_article-126487__-g010.jpg" position="float" orientation="portrait" xlink:type="simple" id="oo_1126350.jpg"><uri content-type="original_file" xlink:type="simple">https://binary.pensoft.net/fig/1126350</uri></graphic></fig><fig id="F1" position="float" orientation="portrait"><object-id xmlns:xlink="http://www.w3.org/1999/xlink" content-type="doi" xlink:type="simple">10.3897/zookeys.1211.126487.figure1</object-id><object-id xmlns:xlink="http://www.w3.org/1999/xlink" content-type="arpha" xlink:type="simple">3C9E5AED-25E6-5954-ADD2-056D20DA6E25</object-id><label>Figure 1.</label><caption><p>Epigyne and vulva of <italic><tp:taxon-name><tp:taxon-name-part taxon-name-part-type="genus" reg="Yunguirius">Yunguirius</tp:taxon-name-part><tp:taxon-name-part taxon-name-part-type="species" reg="terebratus">terebratus</tp:taxon-name-part></tp:taxon-name></italic><bold>A</bold> epigyne, ventral view <bold>B</bold> vulva, dorsal view. Abbreviations: A = atrium; BS = blind sac; CD = copulatory duct; CO = copulatory opening; F = fold; FD = fertilization duct; H = hood; MP = mating plug; PES = posterior epigynal sclerite; SB = spermathecal base; SH = spermathecal head; SL = the secondary layer of copulatory duct; SS = spermathecal stalk. The white dashed line in A represents the margin of atrium and in B represents the spermathecal head. The black outline B shows the blind sac of the copulatory duct. The red dashed line and arrow in B indicate the opening of copulatory duct. The blue area indicates the copulatory duct, and the yellow area indicates the secondary layer of the copulatory duct. Scale bar: 0.50 mm.</p></caption><graphic xmlns:xlink="http://www.w3.org/1999/xlink" xlink:href="zookeys-1211-001_article-126487__-g001.jpg" position="float" orientation="portrait" xlink:type="simple" id="oo_1126341.jpg"><uri content-type="original_file" xlink:type="simple">https://binary.pensoft.net/fig/1126341</uri></graphic></fig><fig id="F2" position="float" orientation="portrait"><object-id xmlns:xlink="http://www.w3.org/1999/xlink" content-type="doi" xlink:type="simple">10.3897/zookeys.1211.126487.figure2</object-id><object-id xmlns:xlink="http://www.w3.org/1999/xlink" content-type="arpha" xlink:type="simple">293EF229-9091-54D6-AD3A-19DA07969D58</object-id><label>Figure 2.</label><caption><p>Epigyne of <italic><tp:taxon-name><tp:taxon-name-part taxon-name-part-type="genus" reg="Yunguirius">Yunguirius</tp:taxon-name-part><tp:taxon-name-part taxon-name-part-type="species" reg="parvus">parvus</tp:taxon-name-part></tp:taxon-name></italic> sp. nov. <bold>A</bold> epigyne, ventral view <bold>B</bold> vulva, dorsal view. Abbreviations: A = atrium; BS = blind sac; CD = copulatory duct; CO = copulatory opening; FD = fertilization duct; H = hood; PES = posterior epigynal sclerite; SB = spermathecal base; SH = spermathecal head; SS = spermathecal stalk. The white dashed line B indicates the spermathecal head, the white outline B indicates the fertilization duct. Scale bar: 0.50 mm.</p></caption><graphic xmlns:xlink="http://www.w3.org/1999/xlink" xlink:href="zookeys-1211-001_article-126487__-g002.jpg" position="float" orientation="portrait" xlink:type="simple" id="oo_1126342.jpg"><uri content-type="original_file" xlink:type="simple">https://binary.pensoft.net/fig/1126342</uri></graphic></fig><fig id="F4" position="float" orientation="portrait"><object-id xmlns:xlink="http://www.w3.org/1999/xlink" content-type="doi" xlink:type="simple">10.3897/zookeys.1211.126487.figure4</object-id><object-id xmlns:xlink="http://www.w3.org/1999/xlink" content-type="arpha" xlink:type="simple">85CC22DF-2042-5BB0-B34B-ABDC1B9133A0</object-id><label>Figure 4.</label><caption><p>Epigyne of <italic><tp:taxon-name><tp:taxon-name-part taxon-name-part-type="genus" reg="Yunguirius">Yunguirius</tp:taxon-name-part><tp:taxon-name-part taxon-name-part-type="species" reg="trigonus">trigonus</tp:taxon-name-part></tp:taxon-name></italic> sp. nov. <bold>A</bold> epigyne, ventral view <bold>B</bold> vulva, dorsal view. Scale bars: 1.00 mm. Abbreviations: A = atrium; BS = blind sac; CD = copulatory duct; CO = copulatory opening; FD = fertilization duct; H = hood; PES = posterior epigynal sclerite; SB = spermathecal base; SH = spermathecal head; SS = spermathecal stalk. The white dashed line B indicates the spermathecal head, the white outline B indicates the fertilization duct. Scale bar: 0.50 mm.</p></caption><graphic xmlns:xlink="http://www.w3.org/1999/xlink" xlink:href="zookeys-1211-001_article-126487__-g004.jpg" position="float" orientation="portrait" xlink:type="simple" id="oo_1126344.jpg"><uri content-type="original_file" xlink:type="simple">https://binary.pensoft.net/fig/1126344</uri></graphic></fig><fig id="F8" position="float" orientation="portrait"><object-id xmlns:xlink="http://www.w3.org/1999/xlink" content-type="doi" xlink:type="simple">10.3897/zookeys.1211.126487.figure8</object-id><object-id xmlns:xlink="http://www.w3.org/1999/xlink" content-type="arpha" xlink:type="simple">6747927B-4D03-5FF9-857C-CCAFAA94B9C6</object-id><label>Figure 8.</label><caption><p>Epigyne of <italic><tp:taxon-name><tp:taxon-name-part taxon-name-part-type="genus" reg="Yunguirius">Yunguirius</tp:taxon-name-part><tp:taxon-name-part taxon-name-part-type="species" reg="xiannushanensis">xiannushanensis</tp:taxon-name-part></tp:taxon-name></italic> sp. nov. <bold>A</bold> epigyne, ventral view <bold>B</bold> vulva, dorsal view <bold>C</bold> vulva, apical view. Abbreviations: A = atrium; BS = blind sac; CD = copulatory duct; CO = copulatory opening; F = fold; FD = fertilization duct; H = hood; PES = posterior epigynal sclerite; SB = spermathecal base; SH = spermathecal head; SL = the secondary layer of copulatory duct; SS = spermathecal stalk. Scale bars: 0.50 mm.</p></caption><graphic xmlns:xlink="http://www.w3.org/1999/xlink" xlink:href="zookeys-1211-001_article-126487__-g008.jpg" position="float" orientation="portrait" xlink:type="simple" id="oo_1126348.jpg"><uri content-type="original_file" xlink:type="simple">https://binary.pensoft.net/fig/1126348</uri></graphic></fig></tp:treatment-sec><ref-list><ref id="B17"><mixed-citation xmlns:xlink="http://www.w3.org/1999/xlink" xlink:type="simple"><person-group><name name-style="western"><surname>Zhu</surname><given-names>MS</given-names></name><name name-style="western"><surname>Wang</surname><given-names>XP</given-names></name><name name-style="western"><surname>Zhang</surname><given-names>ZS</given-names></name></person-group> (<year>2017</year>) <source>Fauna Sinica: Invertebrata Vol. 59: <tp:taxon-name><tp:taxon-name-part taxon-name-part-type="class">Arachnida</tp:taxon-name-part></tp:taxon-name>: <tp:taxon-name><tp:taxon-name-part taxon-name-part-type="order">Araneae</tp:taxon-name-part></tp:taxon-name>: <tp:taxon-name><tp:taxon-name-part taxon-name-part-type="family">Agelenidae</tp:taxon-name-part></tp:taxon-name> and <tp:taxon-name><tp:taxon-name-part taxon-name-part-type="family">Amaurobiidae</tp:taxon-name-part></tp:taxon-name>.</source><publisher-name>Science Press</publisher-name>, <publisher-loc>Beijing</publisher-loc>, <size units="page">727 pp</size>.</mixed-citation></ref><ref id="B8"><mixed-citation xmlns:xlink="http://www.w3.org/1999/xlink" xlink:type="simple"><person-group><name name-style="western"><surname>Li</surname><given-names>B</given-names></name><name name-style="western"><surname>Zhao</surname><given-names>Z</given-names></name><name name-style="western"><surname>Okumura</surname><given-names>K</given-names></name><name name-style="western"><surname>Meng</surname><given-names>K</given-names></name><name name-style="western"><surname>Li</surname><given-names>SQ</given-names></name><name name-style="western"><surname>Chen</surname><given-names>HF</given-names></name></person-group> (<year>2023</year>) <italic><tp:taxon-name><tp:taxon-name-part taxon-name-part-type="genus">Yunguirius</tp:taxon-name-part></tp:taxon-name></italic>, a new genus of <tp:taxon-name><tp:taxon-name-part taxon-name-part-type="subfamily">Coelotinae</tp:taxon-name-part></tp:taxon-name> (<tp:taxon-name><tp:taxon-name-part taxon-name-part-type="order">Araneae</tp:taxon-name-part></tp:taxon-name>, <tp:taxon-name><tp:taxon-name-part taxon-name-part-type="family">Agelenidae</tp:taxon-name-part></tp:taxon-name>) spiders from southwest China. ARPHA Preprints. <ext-link xlink:href="10.3897/arphapreprints.e100836" ext-link-type="doi" xlink:type="simple">https://doi.org/10.3897/arphapreprints.e100836</ext-link></mixed-citation></ref></ref-list></tp:taxon-treatment>
