# Supplementary material for: ﻿Four new species of the genus Yunguirius (Araneae, Agelenidae) from China
Source: Zookeys. 2024 Sep 2;1211:1–15. doi: 10.3897/zookeys.1211.126487 (PMC11384137; doi:10.3897/zookeys.1211.126487)
Supplement: XML Treatment for Yunguirius xiannushanensis [file zookeys.1211.126487-treatment4.xml]

<!DOCTYPE tp:taxon-treatment
  PUBLIC "-//TaxonX//DTD Taxonomic Treatment Publishing DTD v0 20100105//EN" "tax-treatment-NSO.dtd">
<tp:taxon-treatment xmlns:tp="http://www.plazi.org/taxpub"><tp:treatment-meta><kwd-group><label>Taxon classification</label><kwd>
              <named-content content-type="kingdom">Animalia</named-content>
            </kwd><kwd>
              <named-content content-type="order">Araneae</named-content>
            </kwd><kwd>
              <named-content content-type="family">Agelenidae</named-content>
            </kwd></kwd-group><mixed-citation publication-type="journal"><person-group><name><surname>Wei</surname><given-names>Mian</given-names></name><name><surname>Liu</surname><given-names>Jie</given-names></name><name><surname>Wang</surname><given-names>Kai</given-names></name></person-group><article-title>﻿Four new species of the genus <italic><tp:taxon-name><tp:taxon-name-part taxon-name-part-type="genus" reg="Yunguirius">Yunguirius</tp:taxon-name-part></tp:taxon-name></italic> (<tp:taxon-name><tp:taxon-name-part taxon-name-part-type="order">Araneae</tp:taxon-name-part></tp:taxon-name>, <tp:taxon-name><tp:taxon-name-part taxon-name-part-type="family">Agelenidae</tp:taxon-name-part></tp:taxon-name>) from China</article-title><source>Zookeys</source><day>02</day><month>09</month><year>2024</year><volume>1211</volume><fpage>1</fpage><lpage>15</lpage><pub-id pub-id-type="doi">10.3897/zookeys.1211.126487</pub-id></mixed-citation></tp:treatment-meta><tp:nomenclature><label>﻿</label><tp:taxon-name>
            <object-id xmlns:xlink="http://www.w3.org/1999/xlink" content-type="arpha" xlink:type="simple">C5CAD8BE-B385-5107-87E5-554D0566E580</object-id>
            <tp:taxon-name-part taxon-name-part-type="genus" reg="Yunguirius">Yunguirius</tp:taxon-name-part>
            <tp:taxon-name-part taxon-name-part-type="species" reg="xiannushanensis">xiannushanensis</tp:taxon-name-part>
            <object-id xmlns:xlink="http://www.w3.org/1999/xlink" content-type="zoobank" xlink:type="simple">https://zoobank.org/40CEC348-B43B-4EB1-9491-103172F2690E</object-id>
          </tp:taxon-name><tp:taxon-authority>Wei &amp; Liu</tp:taxon-authority><tp:taxon-status xmlns:xlink="http://www.w3.org/1999/xlink" xlink:type="simple">sp. nov.</tp:taxon-status><xref ref-type="fig" rid="F8">Figs 8</xref><xref ref-type="fig" rid="F9">, 9</xref><xref ref-type="fig" rid="F10">, 10</xref><xref ref-type="fig" rid="F11">, 11</xref></tp:nomenclature><tp:treatment-sec sec-type="type material" id="SECID0EGDAG"><title>Type material.</title><p><bold><italic>Holotype</italic></bold> ♀ (HBU-WM-24-006): China: Chongqing City, Wulong District, Xiannu Mountain, <named-content xmlns:xlink="http://www.w3.org/1999/xlink" content-type="dwc:verbatimCoordinates" xlink:type="simple"><named-content content-type="geo-json" specific-use="{&#34;type&#34;:&#34;Point&#34;,&#34;coordinates&#34;:[107.728000,29.450800]}" id="NCID0EUDAG" xlink:type="simple">29.4508°N, 107.7280°E</named-content></named-content>, elevation: 1951 m, 15.IX.2021, T.X. Gu leg.</p></tp:treatment-sec><tp:treatment-sec sec-type="etymology" id="SECID0EZDAG"><title>Etymology.</title><p>The new species is named after the type locality, Xiannu Mountain; an adjective.</p></tp:treatment-sec><tp:treatment-sec sec-type="diagnosis" id="SECID0E5DAG"><title>Diagnosis.</title><p>The females of <italic><tp:taxon-name><tp:taxon-name-part taxon-name-part-type="genus" reg="Yunguirius">Yunguirius</tp:taxon-name-part><tp:taxon-name-part taxon-name-part-type="species" reg="xiannushanensis">xiannushanensis</tp:taxon-name-part></tp:taxon-name></italic> sp. nov. resemble those of <italic><tp:taxon-name><tp:taxon-name-part taxon-name-part-type="genus" reg="Yunguirius">Y.</tp:taxon-name-part><tp:taxon-name-part taxon-name-part-type="species" reg="ornatus">ornatus</tp:taxon-name-part></tp:taxon-name></italic> in 1) the atrium is relatively small, less than 1/3 the width of the epigyne, with a reduced anterior margin (Fig. <xref ref-type="fig" rid="F8">8A</xref>; fig. 3A in <xref ref-type="bibr" rid="B8">Li et al. 2023</xref>); 2) the connection of the copulatory duct and the spermatheca presents dorsally (Fig. <xref ref-type="fig" rid="F8">8B</xref>; fig. 3B in <xref ref-type="bibr" rid="B8">Li et al. 2023</xref>). While in other <italic><tp:taxon-name><tp:taxon-name-part taxon-name-part-type="genus" reg="Yunguirius">Yunguirius</tp:taxon-name-part></tp:taxon-name></italic> species, the atrium exceeding 1/3 the width of the epigyne, with the anterior margin complete (<italic><tp:taxon-name><tp:taxon-name-part taxon-name-part-type="genus" reg="Yunguirius">Y.</tp:taxon-name-part><tp:taxon-name-part taxon-name-part-type="species" reg="duoge">duoge</tp:taxon-name-part></tp:taxon-name></italic> and <italic><tp:taxon-name><tp:taxon-name-part taxon-name-part-type="genus" reg="Yunguirius">Y.</tp:taxon-name-part><tp:taxon-name-part taxon-name-part-type="species" reg="parvus">parvus</tp:taxon-name-part></tp:taxon-name></italic> sp. nov., fig. 2A; fig. 2A in <xref ref-type="bibr" rid="B8">Li et al. 2023</xref>) or incomplete (<italic><tp:taxon-name><tp:taxon-name-part taxon-name-part-type="genus" reg="Yunguirius">Y.</tp:taxon-name-part><tp:taxon-name-part taxon-name-part-type="species" reg="subterebratus">subterebratus</tp:taxon-name-part></tp:taxon-name></italic>, <italic><tp:taxon-name><tp:taxon-name-part taxon-name-part-type="genus" reg="Yunguirius">Y.</tp:taxon-name-part><tp:taxon-name-part taxon-name-part-type="species" reg="terebratus">terebratus</tp:taxon-name-part></tp:taxon-name></italic>, <italic><tp:taxon-name><tp:taxon-name-part taxon-name-part-type="genus" reg="Yunguirius">Y.</tp:taxon-name-part><tp:taxon-name-part taxon-name-part-type="species" reg="trigonus">trigonus</tp:taxon-name-part></tp:taxon-name></italic> sp. nov., <italic><tp:taxon-name><tp:taxon-name-part taxon-name-part-type="genus" reg="Yunguirius">Y.</tp:taxon-name-part><tp:taxon-name-part taxon-name-part-type="species" reg="wangqiqiae">wangqiqiae</tp:taxon-name-part></tp:taxon-name></italic> sp. nov. and <italic><tp:taxon-name><tp:taxon-name-part taxon-name-part-type="genus" reg="Yunguirius">Y.</tp:taxon-name-part><tp:taxon-name-part taxon-name-part-type="species" reg="xiangding">xiangding</tp:taxon-name-part></tp:taxon-name></italic>, figs 1A, 4A, 6A; fig. 245A in <xref ref-type="bibr" rid="B17">Zhu et al. 2017</xref>; fig. 4A in <xref ref-type="bibr" rid="B8">Li et al. 2023</xref>), and the connection of the copulatory duct and the spermatheca presents ventrally (Figs <xref ref-type="fig" rid="F1">1B</xref>, <xref ref-type="fig" rid="F2">2B</xref>, <xref ref-type="fig" rid="F4">4B</xref>, <xref ref-type="fig" rid="F6">6B</xref>; fig. 245B in <xref ref-type="bibr" rid="B17">Zhu et al. 2017</xref>; figs 2B, 4B in <xref ref-type="bibr" rid="B8">Li et al. 2023</xref>). <italic><tp:taxon-name><tp:taxon-name-part taxon-name-part-type="genus" reg="Yunguirius">Y.</tp:taxon-name-part><tp:taxon-name-part taxon-name-part-type="species" reg="xiannushanensis">xiannushanensis</tp:taxon-name-part></tp:taxon-name></italic> sp. nov. can be distinguished from <italic><tp:taxon-name><tp:taxon-name-part taxon-name-part-type="genus" reg="Yunguirius">Y.</tp:taxon-name-part><tp:taxon-name-part taxon-name-part-type="species" reg="ornatus">ornatus</tp:taxon-name-part></tp:taxon-name></italic> by the following characteristics: 1) the atrium is pentagonal (Fig. <xref ref-type="fig" rid="F8">8A</xref>), versus being trapezoidal in <italic><tp:taxon-name><tp:taxon-name-part taxon-name-part-type="genus" reg="Yunguirius">Y.</tp:taxon-name-part><tp:taxon-name-part taxon-name-part-type="species" reg="ornatus">ornatus</tp:taxon-name-part></tp:taxon-name></italic> (Fig. <xref ref-type="fig" rid="F3">3A</xref> in <xref ref-type="bibr" rid="B8">Li et al. 2023</xref>); 2) the posterior epigynal sclerite is reduced and thin, roughly a quarter of the width of the atrium (Fig. <xref ref-type="fig" rid="F8">8A</xref>), versus being more substantial and about equal to the width of atrium in <italic><tp:taxon-name><tp:taxon-name-part taxon-name-part-type="genus" reg="Yunguirius">Y.</tp:taxon-name-part><tp:taxon-name-part taxon-name-part-type="species" reg="ornatus">ornatus</tp:taxon-name-part></tp:taxon-name></italic> (Fig. <xref ref-type="fig" rid="F3">3A</xref> in <xref ref-type="bibr" rid="B8">Li et al. 2023</xref>); 3) the copulatory ducts are folded, and with distinct secondary layer (Fig. <xref ref-type="fig" rid="F8">8B</xref>), versus being monolayered in <italic><tp:taxon-name><tp:taxon-name-part taxon-name-part-type="genus" reg="Yunguirius">Y.</tp:taxon-name-part><tp:taxon-name-part taxon-name-part-type="species" reg="ornatus">ornatus</tp:taxon-name-part></tp:taxon-name></italic> (Fig. <xref ref-type="fig" rid="F3">3B</xref> in <xref ref-type="bibr" rid="B8">Li et al. 2023</xref>); 4) the spermathecal bases are large, twice as wide as the stalks, the spermathecal stalks have conch-shaped distal tips, and the spermathecal heads are membranous and only the distal tips are visible (Fig. <xref ref-type="fig" rid="F8">8B</xref>); in contrast, in <italic><tp:taxon-name><tp:taxon-name-part taxon-name-part-type="genus" reg="Yunguirius">Y.</tp:taxon-name-part><tp:taxon-name-part taxon-name-part-type="species" reg="ornatus">ornatus</tp:taxon-name-part></tp:taxon-name></italic>, the spermathecal bases are relatively small, slightly wider than the stalks, the distal tips of the stalks are normal, and the spermathecal heads are long and sclerotized (Fig. <xref ref-type="fig" rid="F3">3B</xref> in <xref ref-type="bibr" rid="B8">Li et al. 2023</xref>).</p><fig id="F8" position="float" orientation="portrait"><object-id xmlns:xlink="http://www.w3.org/1999/xlink" content-type="doi" xlink:type="simple">10.3897/zookeys.1211.126487.figure8</object-id><object-id xmlns:xlink="http://www.w3.org/1999/xlink" content-type="arpha" xlink:type="simple">6747927B-4D03-5FF9-857C-CCAFAA94B9C6</object-id><label>Figure 8.</label><caption><p>Epigyne of <italic><tp:taxon-name><tp:taxon-name-part taxon-name-part-type="genus" reg="Yunguirius">Yunguirius</tp:taxon-name-part><tp:taxon-name-part taxon-name-part-type="species" reg="xiannushanensis">xiannushanensis</tp:taxon-name-part></tp:taxon-name></italic> sp. nov. <bold>A</bold> epigyne, ventral view <bold>B</bold> vulva, dorsal view <bold>C</bold> vulva, apical view. Abbreviations: A = atrium; BS = blind sac; CD = copulatory duct; CO = copulatory opening; F = fold; FD = fertilization duct; H = hood; PES = posterior epigynal sclerite; SB = spermathecal base; SH = spermathecal head; SL = the secondary layer of copulatory duct; SS = spermathecal stalk. Scale bars: 0.50 mm.</p></caption><graphic xmlns:xlink="http://www.w3.org/1999/xlink" xlink:href="zookeys-1211-001_article-126487__-g008.jpg" position="float" orientation="portrait" xlink:type="simple" id="oo_1126348.jpg"><uri content-type="original_file" xlink:type="simple">https://binary.pensoft.net/fig/1126348</uri></graphic></fig></tp:treatment-sec><tp:treatment-sec sec-type="description" id="SECID0ESNAG"><title>Description.</title><p><bold>Female</bold> (holotype) (Fig. <xref ref-type="fig" rid="F9">9</xref>). Carapace reddish brown. Cervical and radial groove distinct. Cephalic region moderately raised and wide, lateral margin with distinct furrows. Chelicerae with 3 promarginal teeth and 2 retromarginal teeth, condyle red. Sternum longer than wide. Abdomen pale yellow, with 5 chevron-shaped patterns, covered by hairs. Legs red. Total length 13.20. Carapace 6.40 long, 4.25 wide, cephalic region 3.70 wide. Abdomen 7.14 long, 4.36 wide. Eye size and interdistance: <abbrev xmlns:xlink="http://www.w3.org/1999/xlink" xlink:title="anterior median eye" id="ABBRID0E5NAG" xlink:type="simple">AME</abbrev> 0.19, <abbrev xmlns:xlink="http://www.w3.org/1999/xlink" xlink:title="anterior lateral eye" id="ABBRID0ECOAG" xlink:type="simple">ALE</abbrev> 0.25, <abbrev xmlns:xlink="http://www.w3.org/1999/xlink" xlink:title="posterior median eye" id="ABBRID0EGOAG" xlink:type="simple">PME</abbrev> 0.25, <abbrev xmlns:xlink="http://www.w3.org/1999/xlink" xlink:title="posterior lateral eye" id="ABBRID0EKOAG" xlink:type="simple">PLE</abbrev> 0.28; <abbrev xmlns:xlink="http://www.w3.org/1999/xlink" xlink:title="distance between AME and AME" id="ABBRID0EOOAG" xlink:type="simple">AME–AME</abbrev> 0.12, <abbrev xmlns:xlink="http://www.w3.org/1999/xlink" xlink:title="distance between AME and ALE" id="ABBRID0ESOAG" xlink:type="simple">AME–ALE</abbrev> 0.18, <abbrev xmlns:xlink="http://www.w3.org/1999/xlink" xlink:title="distance between AME and PME" id="ABBRID0EWOAG" xlink:type="simple">AME–PME</abbrev> 0.10, <abbrev xmlns:xlink="http://www.w3.org/1999/xlink" xlink:title="distance between ALE and PLE" id="ABBRID0E1OAG" xlink:type="simple">ALE–PLE</abbrev> 0.05, <abbrev xmlns:xlink="http://www.w3.org/1999/xlink" xlink:title="distance between PME and PME" id="ABBRID0E5OAG" xlink:type="simple">PME–PME</abbrev> 0.13, <abbrev xmlns:xlink="http://www.w3.org/1999/xlink" xlink:title="posterior median eye" id="ABBRID0ECPAG" xlink:type="simple">PME</abbrev>–<abbrev xmlns:xlink="http://www.w3.org/1999/xlink" xlink:title="posterior lateral eye" id="ABBRID0EGPAG" xlink:type="simple">PLE</abbrev> 0.34. Leg measurements: Leg I 17.18 (2.26, 0.75, 4.27, 1.91, 3.57, 3.20, 1.69), leg II 15.25 (1.94, 0.74, 3.79, 1.70, 3.02, 2.79, 1.67), leg III 12.68 (1.64, 0.79, 3.15, 1.45, 2.10, 2.39, 1.40), leg IV 17.77 (1.94, 0.95, 4.40, 1.88, 3.57, 3.49, 1.70). Epigyne (Fig. <xref ref-type="fig" rid="F8">8</xref>). Epigynal teeth absent. Atrium relatively small, pentagonal, anterior margin reduced. Epigynal sclerite small, opalescent. Hoods weak, vertically oriented, situated laterally. Fold distinct, triangular. Copulatory ducts broad, laterally originated, folded into 2 layers, and connected with spermathecae ventrally; blind sacs broad and short. Spermathecal base bean-shaped and twice wider than width of spermathecal stalk; spermathecal stalk long, with distal tip conch-shaped; spermathecal head reduced, only remaining a membranous tip on the distal tip of blind sac. Fertilization ducts posteriorly situated.</p><fig id="F9" position="float" orientation="portrait"><object-id xmlns:xlink="http://www.w3.org/1999/xlink" content-type="doi" xlink:type="simple">10.3897/zookeys.1211.126487.figure9</object-id><object-id xmlns:xlink="http://www.w3.org/1999/xlink" content-type="arpha" xlink:type="simple">2D9AA7A1-1505-5954-87C4-9FD8F540262A</object-id><label>Figure 9.</label><caption><p>Characters of the female of <italic><tp:taxon-name><tp:taxon-name-part taxon-name-part-type="genus" reg="Yunguirius">Yunguirius</tp:taxon-name-part><tp:taxon-name-part taxon-name-part-type="species" reg="xiannushanensis">xiannushanensis</tp:taxon-name-part></tp:taxon-name></italic> sp. nov. <bold>A</bold> habitus, dorsal view <bold>B</bold> habitus, prolateral view <bold>C</bold> eye area, frontal view <bold>D</bold> eye area, dorsal view <bold>E</bold> cephalic region, lateral view. Scale bars: 2.00 mm (<bold>A, B</bold>); 0.50 mm (<bold>C, D</bold>); 0.25 mm (<bold>E</bold>).</p></caption><graphic xmlns:xlink="http://www.w3.org/1999/xlink" xlink:href="zookeys-1211-001_article-126487__-g009.jpg" position="float" orientation="portrait" xlink:type="simple" id="oo_1126349.jpg"><uri content-type="original_file" xlink:type="simple">https://binary.pensoft.net/fig/1126349</uri></graphic></fig><fig id="F10" position="float" orientation="portrait"><object-id xmlns:xlink="http://www.w3.org/1999/xlink" content-type="doi" xlink:type="simple">10.3897/zookeys.1211.126487.figure10</object-id><object-id xmlns:xlink="http://www.w3.org/1999/xlink" content-type="arpha" xlink:type="simple">B2939A36-42FA-5BD0-95B2-43910D803DA8</object-id><label>Figure 10.</label><caption><p>Distributions of the species of <italic><tp:taxon-name><tp:taxon-name-part taxon-name-part-type="genus" reg="Yunguirius">Yunguirius</tp:taxon-name-part></tp:taxon-name></italic>. 1 <italic><tp:taxon-name><tp:taxon-name-part taxon-name-part-type="genus" reg="Yunguirius">Y.</tp:taxon-name-part><tp:taxon-name-part taxon-name-part-type="species" reg="duoge">duoge</tp:taxon-name-part></tp:taxon-name></italic> 2 <italic><tp:taxon-name><tp:taxon-name-part taxon-name-part-type="genus" reg="Yunguirius">Y.</tp:taxon-name-part><tp:taxon-name-part taxon-name-part-type="species" reg="ornatus">ornatus</tp:taxon-name-part></tp:taxon-name></italic> 3 <italic><tp:taxon-name><tp:taxon-name-part taxon-name-part-type="genus" reg="Yunguirius">Y.</tp:taxon-name-part><tp:taxon-name-part taxon-name-part-type="species" reg="parvus">parvus</tp:taxon-name-part></tp:taxon-name></italic> sp. nov. 4 <italic><tp:taxon-name><tp:taxon-name-part taxon-name-part-type="genus" reg="Yunguirius">Y.</tp:taxon-name-part><tp:taxon-name-part taxon-name-part-type="species" reg="subterebratus">subterebratus</tp:taxon-name-part></tp:taxon-name></italic> 5 <italic><tp:taxon-name><tp:taxon-name-part taxon-name-part-type="genus" reg="Yunguirius">Y.</tp:taxon-name-part><tp:taxon-name-part taxon-name-part-type="species" reg="terebratus">terebratus</tp:taxon-name-part></tp:taxon-name></italic> 6 <italic><tp:taxon-name><tp:taxon-name-part taxon-name-part-type="genus" reg="Yunguirius">Y.</tp:taxon-name-part><tp:taxon-name-part taxon-name-part-type="species" reg="trigonus">trigonus</tp:taxon-name-part></tp:taxon-name></italic> sp. nov. 7 <italic><tp:taxon-name><tp:taxon-name-part taxon-name-part-type="genus" reg="Yunguirius">Y.</tp:taxon-name-part><tp:taxon-name-part taxon-name-part-type="species" reg="wangqiqiae">wangqiqiae</tp:taxon-name-part></tp:taxon-name></italic> sp. nov. 8 <italic><tp:taxon-name><tp:taxon-name-part taxon-name-part-type="genus" reg="Yunguirius">Y.</tp:taxon-name-part><tp:taxon-name-part taxon-name-part-type="species" reg="xiangding">xiangding</tp:taxon-name-part></tp:taxon-name></italic> 9 <italic><tp:taxon-name><tp:taxon-name-part taxon-name-part-type="genus" reg="Yunguirius">Y.</tp:taxon-name-part><tp:taxon-name-part taxon-name-part-type="species" reg="xiannushanensis">xiannushanensis</tp:taxon-name-part></tp:taxon-name></italic> sp. nov.</p></caption><graphic xmlns:xlink="http://www.w3.org/1999/xlink" xlink:href="zookeys-1211-001_article-126487__-g010.jpg" position="float" orientation="portrait" xlink:type="simple" id="oo_1126350.jpg"><uri content-type="original_file" xlink:type="simple">https://binary.pensoft.net/fig/1126350</uri></graphic></fig><fig id="F11" position="float" orientation="portrait"><object-id xmlns:xlink="http://www.w3.org/1999/xlink" content-type="doi" xlink:type="simple">10.3897/zookeys.1211.126487.figure11</object-id><object-id xmlns:xlink="http://www.w3.org/1999/xlink" content-type="arpha" xlink:type="simple">C13AE9A7-F602-53A7-B250-47A143409343</object-id><label>Figure 11.</label><caption><p>Photos of the nest and the living female of <italic><tp:taxon-name><tp:taxon-name-part taxon-name-part-type="genus" reg="Yunguirius">Yunguirius</tp:taxon-name-part><tp:taxon-name-part taxon-name-part-type="species" reg="xiannushanensis">xiannushanensis</tp:taxon-name-part></tp:taxon-name></italic> sp. nov. <bold>A</bold> opening of the tube nest <bold>B</bold> living female.</p></caption><graphic xmlns:xlink="http://www.w3.org/1999/xlink" xlink:href="zookeys-1211-001_article-126487__-g011.jpg" position="float" orientation="portrait" xlink:type="simple" id="oo_1126351.jpg"><uri content-type="original_file" xlink:type="simple">https://binary.pensoft.net/fig/1126351</uri></graphic></fig><p><bold>Male.</bold> Unknown.</p></tp:treatment-sec><tp:treatment-sec sec-type="distribution" id="SECID0ENVAG"><title>Distribution.</title><p>China (Chongqing).</p></tp:treatment-sec><tp:treatment-sec sec-type="notes" id="SECID0ESVAG"><title>Notes.</title><p>Our fieldwork indicates that these new <italic><tp:taxon-name><tp:taxon-name-part taxon-name-part-type="genus" reg="Yunguirius">Yunguirius</tp:taxon-name-part></tp:taxon-name></italic> species inhabit tube nests with round openings dug into soil, moss, or rotten wood of high humidity, rather than constructing funnel webs beneath rocks or crevices like some other common agelenid spiders. A further study may be required to determine the origins of the burrowing behavior of these spiders.</p></tp:treatment-sec><tp:treatment-sec><!--Section generated to contain objects referenced in tp:taxon-treatment.--><fig id="F1" position="float" orientation="portrait"><object-id xmlns:xlink="http://www.w3.org/1999/xlink" content-type="doi" xlink:type="simple">10.3897/zookeys.1211.126487.figure1</object-id><object-id xmlns:xlink="http://www.w3.org/1999/xlink" content-type="arpha" xlink:type="simple">3C9E5AED-25E6-5954-ADD2-056D20DA6E25</object-id><label>Figure 1.</label><caption><p>Epigyne and vulva of <italic><tp:taxon-name><tp:taxon-name-part taxon-name-part-type="genus" reg="Yunguirius">Yunguirius</tp:taxon-name-part><tp:taxon-name-part taxon-name-part-type="species" reg="terebratus">terebratus</tp:taxon-name-part></tp:taxon-name></italic><bold>A</bold> epigyne, ventral view <bold>B</bold> vulva, dorsal view. Abbreviations: A = atrium; BS = blind sac; CD = copulatory duct; CO = copulatory opening; F = fold; FD = fertilization duct; H = hood; MP = mating plug; PES = posterior epigynal sclerite; SB = spermathecal base; SH = spermathecal head; SL = the secondary layer of copulatory duct; SS = spermathecal stalk. The white dashed line in A represents the margin of atrium and in B represents the spermathecal head. The black outline B shows the blind sac of the copulatory duct. The red dashed line and arrow in B indicate the opening of copulatory duct. The blue area indicates the copulatory duct, and the yellow area indicates the secondary layer of the copulatory duct. Scale bar: 0.50 mm.</p></caption><graphic xmlns:xlink="http://www.w3.org/1999/xlink" xlink:href="zookeys-1211-001_article-126487__-g001.jpg" position="float" orientation="portrait" xlink:type="simple" id="oo_1126341.jpg"><uri content-type="original_file" xlink:type="simple">https://binary.pensoft.net/fig/1126341</uri></graphic></fig><fig id="F2" position="float" orientation="portrait"><object-id xmlns:xlink="http://www.w3.org/1999/xlink" content-type="doi" xlink:type="simple">10.3897/zookeys.1211.126487.figure2</object-id><object-id xmlns:xlink="http://www.w3.org/1999/xlink" content-type="arpha" xlink:type="simple">293EF229-9091-54D6-AD3A-19DA07969D58</object-id><label>Figure 2.</label><caption><p>Epigyne of <italic><tp:taxon-name><tp:taxon-name-part taxon-name-part-type="genus" reg="Yunguirius">Yunguirius</tp:taxon-name-part><tp:taxon-name-part taxon-name-part-type="species" reg="parvus">parvus</tp:taxon-name-part></tp:taxon-name></italic> sp. nov. <bold>A</bold> epigyne, ventral view <bold>B</bold> vulva, dorsal view. Abbreviations: A = atrium; BS = blind sac; CD = copulatory duct; CO = copulatory opening; FD = fertilization duct; H = hood; PES = posterior epigynal sclerite; SB = spermathecal base; SH = spermathecal head; SS = spermathecal stalk. The white dashed line B indicates the spermathecal head, the white outline B indicates the fertilization duct. Scale bar: 0.50 mm.</p></caption><graphic xmlns:xlink="http://www.w3.org/1999/xlink" xlink:href="zookeys-1211-001_article-126487__-g002.jpg" position="float" orientation="portrait" xlink:type="simple" id="oo_1126342.jpg"><uri content-type="original_file" xlink:type="simple">https://binary.pensoft.net/fig/1126342</uri></graphic></fig><fig id="F4" position="float" orientation="portrait"><object-id xmlns:xlink="http://www.w3.org/1999/xlink" content-type="doi" xlink:type="simple">10.3897/zookeys.1211.126487.figure4</object-id><object-id xmlns:xlink="http://www.w3.org/1999/xlink" content-type="arpha" xlink:type="simple">85CC22DF-2042-5BB0-B34B-ABDC1B9133A0</object-id><label>Figure 4.</label><caption><p>Epigyne of <italic><tp:taxon-name><tp:taxon-name-part taxon-name-part-type="genus" reg="Yunguirius">Yunguirius</tp:taxon-name-part><tp:taxon-name-part taxon-name-part-type="species" reg="trigonus">trigonus</tp:taxon-name-part></tp:taxon-name></italic> sp. nov. <bold>A</bold> epigyne, ventral view <bold>B</bold> vulva, dorsal view. Scale bars: 1.00 mm. Abbreviations: A = atrium; BS = blind sac; CD = copulatory duct; CO = copulatory opening; FD = fertilization duct; H = hood; PES = posterior epigynal sclerite; SB = spermathecal base; SH = spermathecal head; SS = spermathecal stalk. The white dashed line B indicates the spermathecal head, the white outline B indicates the fertilization duct. Scale bar: 0.50 mm.</p></caption><graphic xmlns:xlink="http://www.w3.org/1999/xlink" xlink:href="zookeys-1211-001_article-126487__-g004.jpg" position="float" orientation="portrait" xlink:type="simple" id="oo_1126344.jpg"><uri content-type="original_file" xlink:type="simple">https://binary.pensoft.net/fig/1126344</uri></graphic></fig><fig id="F6" position="float" orientation="portrait"><object-id xmlns:xlink="http://www.w3.org/1999/xlink" content-type="doi" xlink:type="simple">10.3897/zookeys.1211.126487.figure6</object-id><object-id xmlns:xlink="http://www.w3.org/1999/xlink" content-type="arpha" xlink:type="simple">4301DEF4-1659-5426-A060-1967415B2451</object-id><label>Figure 6.</label><caption><p>Epigyne of <italic><tp:taxon-name><tp:taxon-name-part taxon-name-part-type="genus" reg="Yunguirius">Yunguirius</tp:taxon-name-part><tp:taxon-name-part taxon-name-part-type="species" reg="wangqiqiae">wangqiqiae</tp:taxon-name-part></tp:taxon-name></italic> sp. nov. <bold>A</bold> epigyne, ventral view <bold>B</bold> vulva, dorsal view. Abbreviations: A = atrium; BS = blind sac; CD = copulatory duct; CO = copulatory opening; FD = fertilization duct; H = hood; PES = posterior epigynal sclerite; SB = spermathecal base; SH = spermathecal head; SL = the secondary layer of copulatory duct; SS = spermathecal stalk. Scale bar: 0.50 mm.</p></caption><graphic xmlns:xlink="http://www.w3.org/1999/xlink" xlink:href="zookeys-1211-001_article-126487__-g006.jpg" position="float" orientation="portrait" xlink:type="simple" id="oo_1126346.jpg"><uri content-type="original_file" xlink:type="simple">https://binary.pensoft.net/fig/1126346</uri></graphic></fig><fig id="F3" position="float" orientation="portrait"><object-id xmlns:xlink="http://www.w3.org/1999/xlink" content-type="doi" xlink:type="simple">10.3897/zookeys.1211.126487.figure3</object-id><object-id xmlns:xlink="http://www.w3.org/1999/xlink" content-type="arpha" xlink:type="simple">1A55E70F-C161-5BFB-8141-55F7F81BC181</object-id><label>Figure 3.</label><caption><p>Characters of the female of <italic><tp:taxon-name><tp:taxon-name-part taxon-name-part-type="genus" reg="Yunguirius">Yunguirius</tp:taxon-name-part><tp:taxon-name-part taxon-name-part-type="species" reg="parvus">parvus</tp:taxon-name-part></tp:taxon-name></italic> sp. nov. <bold>A</bold> habitus, dorsal view <bold>B</bold> habitus, prolateral view <bold>C</bold> eye area, frontal view <bold>D</bold> eye area, dorsal view <bold>E</bold> cephalic rigion, lateral view. Scale bars: 2.00 mm (<bold>A, B</bold>); 0.50 mm (<bold>C, D</bold>); 0.25 mm (<bold>E</bold>).</p></caption><graphic xmlns:xlink="http://www.w3.org/1999/xlink" xlink:href="zookeys-1211-001_article-126487__-g003.jpg" position="float" orientation="portrait" xlink:type="simple" id="oo_1126343.jpg"><uri content-type="original_file" xlink:type="simple">https://binary.pensoft.net/fig/1126343</uri></graphic></fig></tp:treatment-sec><ref-list><ref id="B8"><mixed-citation xmlns:xlink="http://www.w3.org/1999/xlink" xlink:type="simple"><person-group><name name-style="western"><surname>Li</surname><given-names>B</given-names></name><name name-style="western"><surname>Zhao</surname><given-names>Z</given-names></name><name name-style="western"><surname>Okumura</surname><given-names>K</given-names></name><name name-style="western"><surname>Meng</surname><given-names>K</given-names></name><name name-style="western"><surname>Li</surname><given-names>SQ</given-names></name><name name-style="western"><surname>Chen</surname><given-names>HF</given-names></name></person-group> (<year>2023</year>) <italic><tp:taxon-name><tp:taxon-name-part taxon-name-part-type="genus">Yunguirius</tp:taxon-name-part></tp:taxon-name></italic>, a new genus of <tp:taxon-name><tp:taxon-name-part taxon-name-part-type="subfamily">Coelotinae</tp:taxon-name-part></tp:taxon-name> (<tp:taxon-name><tp:taxon-name-part taxon-name-part-type="order">Araneae</tp:taxon-name-part></tp:taxon-name>, <tp:taxon-name><tp:taxon-name-part taxon-name-part-type="family">Agelenidae</tp:taxon-name-part></tp:taxon-name>) spiders from southwest China. ARPHA Preprints. <ext-link xlink:href="10.3897/arphapreprints.e100836" ext-link-type="doi" xlink:type="simple">https://doi.org/10.3897/arphapreprints.e100836</ext-link></mixed-citation></ref><ref id="B17"><mixed-citation xmlns:xlink="http://www.w3.org/1999/xlink" xlink:type="simple"><person-group><name name-style="western"><surname>Zhu</surname><given-names>MS</given-names></name><name name-style="western"><surname>Wang</surname><given-names>XP</given-names></name><name name-style="western"><surname>Zhang</surname><given-names>ZS</given-names></name></person-group> (<year>2017</year>) <source>Fauna Sinica: Invertebrata Vol. 59: <tp:taxon-name><tp:taxon-name-part taxon-name-part-type="class">Arachnida</tp:taxon-name-part></tp:taxon-name>: <tp:taxon-name><tp:taxon-name-part taxon-name-part-type="order">Araneae</tp:taxon-name-part></tp:taxon-name>: <tp:taxon-name><tp:taxon-name-part taxon-name-part-type="family">Agelenidae</tp:taxon-name-part></tp:taxon-name> and <tp:taxon-name><tp:taxon-name-part taxon-name-part-type="family">Amaurobiidae</tp:taxon-name-part></tp:taxon-name>.</source><publisher-name>Science Press</publisher-name>, <publisher-loc>Beijing</publisher-loc>, <size units="page">727 pp</size>.</mixed-citation></ref></ref-list></tp:taxon-treatment>
